# Supplementary material for: catena-Poly[[chloridocobalt(II)]-μ-5-(8-quinolyloxymeth­yl)tetra­zolato-κ4 N 5,O,N 1:N 4]
Source: Acta Crystallogr Sect E Struct Rep Online. 2008 Jul 9;64(Pt 8):m1006. doi: 10.1107/S1600536808020205 (PMC2961929; doi:10.1107/S1600536808020205)
Supplement: Supplementary file 1 [file e-64-m1006-sup1.cif]

##############################################################################
###                                                                        ###
###        Electronic paper (Acta Crystallographica Section E)             ###
###                                                                        ###
##############################################################################
#                                                                            #
# This CIF contains the data in a paper accepted for publication in Acta     #
# Crystallographica Section E. It conforms to the requirements of Notes      #
# for Authors for Section E, and has been peer reviewed under the auspices   #
# of the IUCr Commission on Journals.                                        #
#                                                                            #
# Full details of the Crystallographic Information File format               #
# are given in the paper "The Crystallographic Information File (CIF):       #
# a New Standard Archive File for Crystallography" by S. R. Hall, F. H.      #
# Allen and I. D. Brown [Acta Cryst. (1991), A47, 655-685].                  #
#                                                                            #
# The current version of the core CIF dictionary is obtainable from          #
# ftp://ftp.iucr.org/pub/cif_core.dic. The current version number is 2.4.    #
#                                                                            #
# Software is freely available for graphical display of the structure(s) in  #
# this CIF.  For information consult the CIF home page http://www.iucr.org/  #
# cif/home.html                                                              #
#                                                                            #
# This file may be used for bona fide research purposes within the           #
# scientific community so long as proper attribution is given to the journal # 
# article from which it was obtained.                                        #
#                                                                            #
##############################################################################
                                             
data_I
_audit_creation_method     SHELXL97
_chemical_name_systematic
;
catena-Poly[[chloridocobalt(II)]-\m-5-(8-quinolyloxymethyl)tetrazolato-
\k^4^N^5^,O,N^1^:N^4^]
;
_chemical_name_common     ?
_chemical_formula_moiety     'C11 H8 Cl Co N5 O'
_chemical_formula_sum     'C11 H8 Cl Co N5 O'
_chemical_formula_iupac     '[Co (C11 H8 N5 O) Cl]'
_chemical_formula_weight     320.60
_chemical_melting_point     ?
_symmetry_cell_setting     monoclinic
_symmetry_space_group_name_H-M     'P 21/c'
_symmetry_space_group_name_Hall     '-P 2ybc'
loop_
    _symmetry_equiv_pos_as_xyz
    'x, y, z'
    '-x, y+1/2, -z+1/2'
    '-x, -y, -z'
    'x, -y-1/2, z-1/2'
_cell_length_a     7.0289(11)
_cell_length_b     8.4331(11)
_cell_length_c     20.220(4)
_cell_angle_alpha     90.00
_cell_angle_beta     96.757(10)
_cell_angle_gamma     90.00
_cell_volume     1190.2(3)
_cell_formula_units_Z     4
_cell_measurement_reflns_used     2846
_cell_measurement_theta_min     2.62
_cell_measurement_theta_max     27.91
_cell_measurement_temperature     293(2)
_exptl_crystal_description     prism
_exptl_crystal_colour     purple
_exptl_crystal_size_max     0.20
_exptl_crystal_size_mid     0.18
_exptl_crystal_size_min     0.14
_exptl_crystal_density_diffrn     1.789
_exptl_crystal_density_meas     ?
_exptl_crystal_density_method     'not measured'
_exptl_crystal_F_000     644
_exptl_absorpt_coefficient_mu     1.664
_exptl_absorpt_correction_type     multi-scan
_exptl_absorpt_process_details     '(CrystalClear; Rigaku, 2005)'
_exptl_absorpt_correction_T_min     0.701
_exptl_absorpt_correction_T_max     0.798
_diffrn_ambient_temperature     293(2)
_diffrn_radiation_type     MoK\a
_diffrn_radiation_wavelength     0.71073
_diffrn_radiation_source     'fine-focus sealed tube'
_diffrn_radiation_monochromator     graphite
_diffrn_measurement_device_type     'Rigaku SCXmini CCD area-detector'
_diffrn_measurement_method     \w
_diffrn_detector_area_resol_mean     13.6612
_diffrn_reflns_number     12192
_diffrn_reflns_av_R_equivalents     0.0469
_diffrn_reflns_av_sigmaI/netI     0.0368
_diffrn_reflns_theta_min     2.62
_diffrn_reflns_theta_max     27.91
_diffrn_reflns_theta_full     27.91
_diffrn_measured_fraction_theta_max     0.996
_diffrn_measured_fraction_theta_full     0.996
_diffrn_reflns_limit_h_min     -9
_diffrn_reflns_limit_h_max     9
_diffrn_reflns_limit_k_min     -11
_diffrn_reflns_limit_k_max     11
_diffrn_reflns_limit_l_min     -26
_diffrn_reflns_limit_l_max     26
_diffrn_standards_number     0
_diffrn_standards_interval_count     ?
_diffrn_standards_interval_time     ?
_diffrn_standards_decay_%     ?
_reflns_number_total     2846
_reflns_number_gt     2385
_reflns_threshold_expression     I>2\s(I)
_refine_ls_structure_factor_coef     Fsqd
_refine_ls_matrix_type     full
_refine_ls_R_factor_all     0.0506
_refine_ls_R_factor_gt     0.0396
_refine_ls_wR_factor_gt     0.0951
_refine_ls_wR_factor_ref     0.1006
_refine_ls_goodness_of_fit_ref     1.077
_refine_ls_restrained_S_all     1.077
_refine_ls_number_reflns     2846
_refine_ls_number_parameters     172
_refine_ls_number_restraints     0
_refine_ls_hydrogen_treatment     constr
_refine_ls_weighting_scheme     calc
_refine_ls_weighting_details
       'calc w = 1/[\s^2^(Fo^2^)+(0.0449P)^2^+0.5457P] where P=(Fo^2^+2Fc^2^)/3'
_atom_sites_solution_hydrogens     geom
_atom_sites_solution_primary     direct
_atom_sites_solution_secondary     difmap
_refine_ls_shift/su_max     0.000
_refine_ls_shift/su_mean     0.000
_refine_diff_density_max     0.387
_refine_diff_density_min     -0.373
_refine_ls_extinction_method     none
_refine_ls_extinction_coef     ?
loop_
    _atom_type_symbol
    _atom_type_description
    _atom_type_scat_dispersion_real
    _atom_type_scat_dispersion_imag
    _atom_type_scat_source
    'C' 'C' 0.0033 0.0016
                         'International Tables Vol C Tables 4.2.6.8 and 6.1.1.4'
    'H' 'H' 0.0000 0.0000
                         'International Tables Vol C Tables 4.2.6.8 and 6.1.1.4'
    'N' 'N' 0.0061 0.0033
                         'International Tables Vol C Tables 4.2.6.8 and 6.1.1.4'
    'O' 'O' 0.0106 0.0060
                         'International Tables Vol C Tables 4.2.6.8 and 6.1.1.4'
    'Cl' 'Cl' 0.1484 0.1585
                         'International Tables Vol C Tables 4.2.6.8 and 6.1.1.4'
    'Co' 'Co' 0.3494 0.9721
                         'International Tables Vol C Tables 4.2.6.8 and 6.1.1.4'
_computing_data_collection     'CrystalClear (Rigaku, 2005)'
_computing_cell_refinement     'CrystalClear (Rigaku, 2005)'
_computing_data_reduction     'CrystalClear (Rigaku, 2005)'
_computing_structure_solution     'SHELXS97 (Sheldrick, 2008)'
_computing_structure_refinement     'SHELXL97 (Sheldrick, 2008)'
_computing_molecular_graphics     'SHELXTL (Sheldrick, 2008)'
_computing_publication_material     'SHELXTL (Sheldrick, 2008)'
loop_
    _atom_site_type_symbol
    _atom_site_label
    _atom_site_fract_x
    _atom_site_fract_y
    _atom_site_fract_z
    _atom_site_U_iso_or_equiv
    _atom_site_adp_type
    _atom_site_calc_flag
    _atom_site_refinement_flags
    _atom_site_occupancy
    _atom_site_disorder_assembly
    _atom_site_disorder_group
    Co Co1 0.19156(5) 0.40223(4) 0.221382(16) 0.02932(13) Uani d . 1 . .
    C C1 0.5028(3) 0.1574(3) 0.24542(12) 0.0287(5) Uani d . 1 . .
    C C2 0.4852(4) 0.1332(4) 0.17171(13) 0.0380(6) Uani d . 1 . .
    H H2A 0.6097 0.1391 0.1556 0.046 Uiso calc R 1 . .
    H H2B 0.4281 0.0310 0.1596 0.046 Uiso calc R 1 . .
    C C3 0.2568(4) 0.2342(3) 0.08430(11) 0.0279(5) Uani d . 1 . .
    C C4 0.3194(4) 0.1528(4) 0.03257(13) 0.0376(6) Uani d . 1 . .
    H H4A 0.4403 0.1065 0.0375 0.045 Uiso calc R 1 . .
    C C5 0.1997(4) 0.1392(4) -0.02832(13) 0.0404(7) Uani d . 1 . .
    H H5A 0.2424 0.0841 -0.0636 0.049 Uiso calc R 1 . .
    C C6 0.0216(4) 0.2065(3) -0.03590(13) 0.0369(6) Uani d . 1 . .
    H H6A -0.0553 0.1978 -0.0764 0.044 Uiso calc R 1 . .
    C C7 -0.0466(4) 0.2890(3) 0.01735(12) 0.0303(5) Uani d . 1 . .
    C C8 -0.2301(4) 0.3590(4) 0.01327(14) 0.0403(6) Uani d . 1 . .
    H H8A -0.3132 0.3524 -0.0260 0.048 Uiso calc R 1 . .
    C C9 -0.2846(4) 0.4360(4) 0.06704(15) 0.0454(7) Uani d . 1 . .
    H H9A -0.4052 0.4825 0.0647 0.054 Uiso calc R 1 . .
    C C10 -0.1581(4) 0.4453(4) 0.12616(14) 0.0375(6) Uani d . 1 . .
    H H10A -0.1980 0.4984 0.1624 0.045 Uiso calc R 1 . .
    C C11 0.0727(3) 0.3037(3) 0.07850(11) 0.0253(5) Uani d . 1 . .
    N N1 0.6256(3) 0.0865(3) 0.29043(10) 0.0303(5) Uani d . 1 . .
    N N2 0.5887(3) 0.1467(3) 0.34993(10) 0.0362(5) Uani d . 1 . .
    N N3 0.4486(3) 0.2482(3) 0.34007(11) 0.0359(5) Uani d . 1 . .
    N N4 0.3906(3) 0.2574(3) 0.27357(10) 0.0309(5) Uani d . 1 . .
    N N5 0.0151(3) 0.3818(2) 0.13259(10) 0.0272(4) Uani d . 1 . .
    Cl Cl1 -0.00233(11) 0.49197(11) 0.29524(4) 0.0531(2) Uani d . 1 . .
    O O1 0.3637(3) 0.2596(2) 0.14477(8) 0.0324(4) Uani d . 1 . .
loop_
    _atom_site_aniso_label
    _atom_site_aniso_U_11
    _atom_site_aniso_U_22
    _atom_site_aniso_U_33
    _atom_site_aniso_U_12
    _atom_site_aniso_U_13
    _atom_site_aniso_U_23
    Co1 0.0282(2) 0.0378(2) 0.02076(19) 0.00290(14) -0.00200(13) -0.00415(14)
    C1 0.0287(12) 0.0331(13) 0.0232(12) 0.0014(10) -0.0014(9) 0.0009(10)
    C2 0.0440(16) 0.0439(16) 0.0246(13) 0.0178(12) -0.0024(11) 0.0015(12)
    C3 0.0333(13) 0.0308(12) 0.0183(11) 0.0017(10) -0.0019(9) 0.0010(10)
    C4 0.0387(15) 0.0451(15) 0.0286(13) 0.0113(12) 0.0018(11) -0.0043(12)
    C5 0.0511(17) 0.0481(16) 0.0221(13) 0.0060(13) 0.0041(11) -0.0077(12)
    C6 0.0450(15) 0.0441(16) 0.0197(12) 0.0004(12) -0.0036(11) -0.0027(11)
    C7 0.0346(13) 0.0333(13) 0.0217(12) -0.0004(10) -0.0026(10) 0.0012(10)
    C8 0.0356(15) 0.0532(17) 0.0287(14) 0.0039(12) -0.0099(11) -0.0020(13)
    C9 0.0330(14) 0.063(2) 0.0376(16) 0.0142(13) -0.0065(12) -0.0070(14)
    C10 0.0343(14) 0.0457(16) 0.0312(14) 0.0101(12) -0.0011(11) -0.0056(12)
    C11 0.0283(12) 0.0278(12) 0.0189(11) -0.0020(9) -0.0010(9) 0.0001(9)
    N1 0.0345(11) 0.0343(11) 0.0204(10) -0.0012(9) -0.0031(8) 0.0026(8)
    N2 0.0473(14) 0.0382(12) 0.0214(11) -0.0021(10) -0.0027(9) 0.0010(9)
    N3 0.0448(13) 0.0405(13) 0.0216(10) -0.0018(10) 0.0005(9) 0.0005(9)
    N4 0.0357(12) 0.0329(11) 0.0235(10) -0.0008(9) 0.0012(9) -0.0010(9)
    N5 0.0286(10) 0.0318(11) 0.0205(10) 0.0008(8) -0.0008(8) -0.0019(8)
    Cl1 0.0478(4) 0.0800(6) 0.0326(4) 0.0160(4) 0.0090(3) -0.0097(4)
    O1 0.0347(10) 0.0374(10) 0.0227(9) 0.0098(7) -0.0072(7) -0.0021(8)
loop_
    _geom_bond_atom_site_label_1
    _geom_bond_atom_site_label_2
    _geom_bond_site_symmetry_2
    _geom_bond_distance
    _geom_bond_publ_flag
    Co1 N1 2_655 2.049(2) y
    Co1 N4 . 2.053(2) y
    Co1 N5 . 2.066(2) y
    Co1 Cl1 . 2.2670(8) y
    Co1 O1 . 2.3979(18) y
    C1 N1 . 1.321(3) ?
    C1 N4 . 1.327(3) ?
    C1 C2 . 1.495(3) ?
    C2 O1 . 1.433(3) ?
    C2 H2A . 0.9700 ?
    C2 H2B . 0.9700 ?
    C3 C4 . 1.366(3) ?
    C3 O1 . 1.375(3) ?
    C3 C11 . 1.413(3) ?
    C4 C5 . 1.412(4) ?
    C4 H4A . 0.9300 ?
    C5 C6 . 1.366(4) ?
    C5 H5A . 0.9300 ?
    C6 C7 . 1.413(4) ?
    C6 H6A . 0.9300 ?
    C7 C8 . 1.412(4) ?
    C7 C11 . 1.415(3) ?
    C8 C9 . 1.360(4) ?
    C8 H8A . 0.9300 ?
    C9 C10 . 1.406(4) ?
    C9 H9A . 0.9300 ?
    C10 N5 . 1.322(3) ?
    C10 H10A . 0.9300 ?
    C11 N5 . 1.378(3) ?
    N1 N2 . 1.359(3) ?
    N1 Co1 2_645 2.049(2) ?
    N2 N3 . 1.302(3) ?
    N3 N4 . 1.361(3) ?
loop_
    _geom_angle_atom_site_label_1
    _geom_angle_atom_site_label_2
    _geom_angle_atom_site_label_3
    _geom_angle_site_symmetry_1
    _geom_angle_site_symmetry_3
    _geom_angle
    _geom_angle_publ_flag
    N1 Co1 N4 2_655 . 96.46(9) y
    N1 Co1 N5 2_655 . 106.43(8) y
    N4 Co1 N5 . . 134.43(8) y
    N1 Co1 Cl1 2_655 . 104.93(7) y
    N4 Co1 Cl1 . . 106.62(7) y
    N5 Co1 Cl1 . . 104.74(6) y
    N1 Co1 O1 2_655 . 86.22(8) y
    N4 Co1 O1 . . 70.65(7) y
    N5 Co1 O1 . . 72.16(7) y
    Cl1 Co1 O1 . . 168.82(6) y
    N1 C1 N4 . . 111.4(2) ?
    N1 C1 C2 . . 126.6(2) ?
    N4 C1 C2 . . 122.1(2) ?
    O1 C2 C1 . . 104.7(2) ?
    O1 C2 H2A . . 110.8 ?
    C1 C2 H2A . . 110.8 ?
    O1 C2 H2B . . 110.8 ?
    C1 C2 H2B . . 110.8 ?
    H2A C2 H2B . . 108.9 ?
    C4 C3 O1 . . 124.6(2) ?
    C4 C3 C11 . . 121.3(2) ?
    O1 C3 C11 . . 114.1(2) ?
    C3 C4 C5 . . 119.7(3) ?
    C3 C4 H4A . . 120.1 ?
    C5 C4 H4A . . 120.1 ?
    C6 C5 C4 . . 120.6(2) ?
    C6 C5 H5A . . 119.7 ?
    C4 C5 H5A . . 119.7 ?
    C5 C6 C7 . . 120.5(2) ?
    C5 C6 H6A . . 119.7 ?
    C7 C6 H6A . . 119.7 ?
    C8 C7 C6 . . 123.4(2) ?
    C8 C7 C11 . . 117.3(2) ?
    C6 C7 C11 . . 119.3(2) ?
    C9 C8 C7 . . 119.6(2) ?
    C9 C8 H8A . . 120.2 ?
    C7 C8 H8A . . 120.2 ?
    C8 C9 C10 . . 119.8(3) ?
    C8 C9 H9A . . 120.1 ?
    C10 C9 H9A . . 120.1 ?
    N5 C10 C9 . . 123.0(3) ?
    N5 C10 H10A . . 118.5 ?
    C9 C10 H10A . . 118.5 ?
    N5 C11 C3 . . 119.0(2) ?
    N5 C11 C7 . . 122.4(2) ?
    C3 C11 C7 . . 118.6(2) ?
    C1 N1 N2 . . 105.3(2) ?
    C1 N1 Co1 . 2_645 129.11(17) ?
    N2 N1 Co1 . 2_645 125.07(16) ?
    N3 N2 N1 . . 109.3(2) ?
    N2 N3 N4 . . 108.8(2) ?
    C1 N4 N3 . . 105.3(2) ?
    C1 N4 Co1 . . 124.09(17) ?
    N3 N4 Co1 . . 130.42(17) ?
    C10 N5 C11 . . 117.9(2) ?
    C10 N5 Co1 . . 120.22(17) ?
    C11 N5 Co1 . . 121.84(16) ?
    C3 O1 C2 . . 117.5(2) ?
    C3 O1 Co1 . . 112.87(14) ?
    C2 O1 Co1 . . 116.81(15) ?
loop_
    _geom_hbond_atom_site_label_D
    _geom_hbond_atom_site_label_H
    _geom_hbond_atom_site_label_A
    _geom_hbond_site_symmetry_A
    _geom_hbond_distance_DH
    _geom_hbond_distance_HA
    _geom_hbond_distance_DA
    _geom_hbond_angle_DHA
    _geom_hbond_publ_flag
    C2 H2B N3 2_645 0.97 2.54 3.292(4) 135 y
    C8 H8A N2 4_465 0.93 2.52 3.398(4) 157 y
data_global
_journal_date_recd_electronic     2008-06-18
_journal_date_accepted     2008-07-02
_journal_name_full     'Acta Crystallographica, Section E'
_journal_year     2008
_journal_volume     64
_journal_issue      8
_journal_page_first     m1006
_journal_page_last     m1006
_journal_paper_category     QM
_journal_coeditor_code     HY2140
_publ_contact_author_name     'Heng-Yun Ye'
_publ_contact_author_address
;
Ordered Matter Science Research Center
College of Chemistry and Chemical Engineering
Southeast University
Nanjing 210096
People's Republic of China
;
_publ_contact_author_email     hyye@seu.edu.cn
_publ_contact_author_fax     '862552090626'
_publ_contact_author_phone     '862552090626'
_publ_section_title
;\
<i>catena</i>-Poly[[chloridocobalt(II)]-\m-5-(8-quinolyloxymethyl)tetrazolato-\
\k^4^<i>N</i>^5^,<i>O</i>,<i>N</i>^1^:<i>N</i>^4^]
;
loop_
    _publ_author_name
    _publ_author_address
    'Wang, Guo-Xi'
;
Ordered Matter Science Research Center
College of Chemistry and Chemical Engineering
Southeast University
Nanjing 210096
People's Republic of China
;
    'Ye, Heng-Yun'
;
Ordered Matter Science Research Center
College of Chemistry and Chemical Engineering
Southeast University
Nanjing 210096
People's Republic of China
;
