# Supplementary material for: catena-Poly[[chloridocobalt(II)]-μ-5-(8-quinolyloxymeth­yl)tetra­zolato-κ4 N 5,O,N 1:N 4]
Source: Acta Crystallogr Sect E Struct Rep Online. 2008 Jul 9;64(Pt 8):m1006. doi: 10.1107/S1600536808020205 (PMC2961929; doi:10.1107/S1600536808020205)
Supplement: Supplementary file 2 [file e-64-m1006-Isup2.hkl]

# 
# h,k,l, Fc-squared, Fo-squared, sigma(Fo-squared) and status flag 
# 
data_I
_shelx_title ' 123 in P2(1)/c' 
_shelx_refln_list_code          4 
_shelx_F_calc_maximum      154.21 
_exptl_crystal_F_000       644.00 
_reflns_d_resolution_high  0.7591 
 
loop_ 
 _symmetry_equiv_pos_as_xyz 
 'x, y, z' 
 '-x, y+1/2, -z+1/2' 
 '-x, -y, -z' 
 'x, -y-1/2, z-1/2' 
 
_cell_length_a     7.0289 
_cell_length_b     8.4331 
_cell_length_c    20.2201 
_cell_angle_alpha  90.000 
_cell_angle_beta   96.757 
_cell_angle_gamma  90.000 
 
_shelx_F_squared_multiplier     1.000 
 
loop_ 
 _refln_index_h 
 _refln_index_k 
 _refln_index_l 
 _refln_F_squared_calc 
 _refln_F_squared_meas 
 _refln_F_squared_sigma 
 _refln_observed_status 
   2   0   0      704.79      685.28      8.76 o 
   3   0   0       59.56       76.34      9.02 o 
   4   0   0     2326.90     2381.81     51.75 o 
   5   0   0     7897.94     8083.49     97.25 o 
   6   0   0     1742.90     1757.05    161.77 o 
   7   0   0      117.22      120.82     21.46 o 
   8   0   0       27.98       22.96      7.03 o 
   9   0   0       27.50       32.81     10.69 o 
   1   1   0    10936.15    10608.86     79.74 o 
   2   1   0        6.53        0.22      2.90 o 
   3   1   0        1.00        1.22      2.31 o 
   4   1   0      982.34      951.30     30.03 o 
   5   1   0       29.85       26.16      5.92 o 
   6   1   0      367.35      344.73     28.24 o 
   7   1   0      250.17      276.71     18.30 o 
   8   1   0       47.40       48.73      6.88 o 
   9   1   0       46.14       52.61      8.53 o 
   0   2   0     1139.48     1313.18     18.01 o 
   1   2   0     6846.17     6885.66     51.99 o 
   2   2   0      417.91      420.16      6.74 o 
   3   2   0      177.62      228.82      8.29 o 
   4   2   0      627.52      573.50     12.05 o 
   5   2   0      762.56      754.56     13.36 o 
   6   2   0      807.38      769.38     20.29 o 
   7   2   0      235.25      201.92     17.42 o 
   8   2   0        1.28        6.36      7.17 o 
   9   2   0       30.02       36.67     11.08 o 
   1   3   0       38.77       63.31      3.93 o 
   2   3   0     9548.86     9849.36     90.16 o 
   3   3   0     2597.98     2509.43     31.76 o 
   4   3   0     2003.63     1934.47     35.80 o 
   5   3   0       30.40       43.74      5.42 o 
   6   3   0      326.15      347.03     17.04 o 
   7   3   0      919.30      926.24     76.38 o 
   8   3   0       61.18       47.77      8.93 o 
   0   4   0      980.32      967.35     24.41 o 
   1   4   0       94.75       96.21      6.44 o 
   2   4   0     3407.32     3309.02     39.66 o 
   3   4   0     5086.16     5273.02     77.09 o 
   4   4   0       14.34       18.58      3.85 o 
   5   4   0      139.15      118.05     12.17 o 
   6   4   0      226.71      192.94     10.73 o 
   7   4   0      340.30      306.64     34.04 o 
   8   4   0      341.20      345.31     32.96 o 
   1   5   0      147.56      142.68      8.76 o 
   2   5   0     1074.30     1148.46     33.90 o 
   3   5   0       92.63      103.48      8.44 o 
   4   5   0      334.93      363.96     15.56 o 
   5   5   0       26.77       15.97      5.15 o 
   6   5   0       18.92       16.47      4.57 o 
   7   5   0      194.12      176.69     20.06 o 
   8   5   0       38.09       27.59     14.15 o 
   0   6   0     1634.29     1551.53     50.34 o 
   1   6   0      140.08      144.88      9.14 o 
   2   6   0     2035.04     2172.79     27.21 o 
   3   6   0      594.95      608.78     18.53 o 
   4   6   0      366.34      374.05     12.85 o 
   5   6   0      535.57      554.05     23.99 o 
   6   6   0        0.52       -3.69      4.11 o 
   7   6   0       75.47       98.37     23.15 o 
   1   7   0     1891.87     2029.23     33.87 o 
   2   7   0      138.14      152.97     10.85 o 
   3   7   0       24.87       25.54      7.55 o 
   4   7   0      817.25      798.02     24.93 o 
   5   7   0        0.24        1.01      5.78 o 
   6   7   0      152.85      122.78     14.64 o 
   7   7   0      160.30      134.32     27.66 o 
   0   8   0      781.61      791.10     56.63 o 
   1   8   0       45.96       43.23      5.95 o 
   2   8   0       21.61       13.52      3.94 o 
   3   8   0        3.29        1.15      9.02 o 
   4   8   0       53.45       49.17      6.90 o 
   5   8   0      201.63      181.22     21.16 o 
   6   8   0       39.91       27.42     16.38 o 
   1   9   0       16.00       32.44      8.16 o 
   2   9   0      417.63      436.54     22.41 o 
   3   9   0       35.07       35.98      5.76 o 
   4   9   0       63.86       75.42     11.00 o 
   5   9   0        9.37       10.95      7.17 o 
   0  10   0       44.28       55.43     22.39 o 
   1  10   0      553.70      616.86     63.27 o 
   2  10   0        4.71        2.27      7.84 o 
   3  10   0       10.02       26.01     11.74 o 
   4  10   0        9.29       62.18     20.52 o 
   1  11   0        8.50        4.98     18.31 o 
  -9   1   1      289.40      328.43     32.66 o 
  -8   1   1       56.45       60.89     10.30 o 
  -7   1   1      152.49      155.41     13.18 o 
  -6   1   1      847.42      841.76     25.43 o 
  -5   1   1       37.11       32.02      3.93 o 
  -4   1   1     2964.12     2948.76     48.60 o 
  -3   1   1      359.50      283.04      8.34 o 
  -2   1   1       55.90       60.73      3.56 o 
  -1   1   1     6648.73     6454.85     37.26 o 
   0   1   1     1702.31     1174.23     23.96 o 
   1   1   1     4408.88     4343.71     27.47 o 
   2   1   1     2058.64     1846.71     24.12 o 
   3   1   1        5.85        6.28      2.44 o 
   4   1   1     1509.56     1475.42     24.30 o 
   5   1   1      295.79      311.18     13.80 o 
   6   1   1     1601.37     1636.70     26.59 o 
   7   1   1      212.10      229.75     22.84 o 
   8   1   1        1.53        6.41      9.43 o 
   9   1   1       64.17       68.78      8.52 o 
  -9   2   1        7.36        5.88      5.65 o 
  -8   2   1      462.76      444.01     30.45 o 
  -7   2   1       32.94       57.43      9.73 o 
  -6   2   1      242.16      224.72     15.39 o 
  -5   2   1     2877.42     3022.62     42.68 o 
  -4   2   1      156.04      135.33      7.31 o 
  -3   2   1     2620.62     2701.71     36.45 o 
  -2   2   1     9144.35     8944.88     69.79 o 
   0   2   1     3802.65     3781.96     51.21 o 
   1   2   1     3368.00     3355.69     23.14 o 
   2   2   1     2065.85     1905.01     33.25 o 
   3   2   1      663.97      527.80     13.40 o 
   4   2   1      151.73      158.67     12.32 o 
   5   2   1     1993.66     1989.88     39.14 o 
   6   2   1      634.79      667.01     25.06 o 
   7   2   1        8.78        4.76      5.53 o 
   8   2   1      549.91      562.18     55.24 o 
  -8   3   1       23.61       21.51      7.65 o 
  -7   3   1       11.02       23.26      7.17 o 
  -6   3   1       20.21       33.97      4.87 o 
  -5   3   1       93.29       90.64      6.32 o 
  -4   3   1      200.43      209.32      8.69 o 
  -3   3   1      560.46      621.48     10.62 o 
  -2   3   1     1235.48     1262.63     17.19 o 
  -1   3   1     3983.10     4089.97     42.34 o 
   0   3   1      106.53      103.98      6.41 o 
   1   3   1      212.26      190.68     10.53 o 
   2   3   1      323.74      356.41      7.84 o 
   3   3   1        0.14        2.56      3.00 o 
   4   3   1      421.92      407.94     14.48 o 
   5   3   1      209.72      230.76     16.95 o 
   6   3   1      360.95      376.01     21.38 o 
   7   3   1       51.41       59.04     11.24 o 
   8   3   1       12.52       10.14      6.59 o 
  -8   4   1       70.18       63.32     10.42 o 
  -7   4   1       70.97       75.17      9.91 o 
  -6   4   1       59.06       64.32      5.51 o 
  -5   4   1      115.61      119.03      8.42 o 
  -4   4   1      500.00      452.24     14.39 o 
  -3   4   1     1311.55     1327.76     25.69 o 
  -2   4   1      748.01      738.99     13.02 o 
  -1   4   1       55.70       54.82      5.02 o 
   0   4   1     2895.22     2773.18     41.83 o 
   1   4   1      386.62      399.82     11.73 o 
   2   4   1      507.42      504.40     11.63 o 
   3   4   1     2263.62     2291.56     37.31 o 
   4   4   1      293.65      317.72     16.22 o 
   5   4   1      522.21      527.17     22.69 o 
   6   4   1      778.92      716.43     30.64 o 
   7   4   1       14.01       16.41      4.93 o 
   8   4   1       83.63       81.65     12.35 o 
  -8   5   1        7.13       10.13      6.60 o 
  -7   5   1      436.12      425.62     24.91 o 
  -6   5   1     1166.29     1178.91     29.81 o 
  -5   5   1       20.75       13.96      4.19 o 
  -4   5   1      596.15      579.74     17.34 o 
  -3   5   1      203.32      211.06     13.00 o 
  -2   5   1      534.27      501.38     15.55 o 
  -1   5   1     4015.21     3884.97     81.86 o 
   0   5   1      324.92      307.48     15.78 o 
   1   5   1     1880.43     1991.69     35.52 o 
   2   5   1     1208.42     1198.17     24.41 o 
   3   5   1      734.18      712.46     14.85 o 
   4   5   1     2309.60     2478.69     47.06 o 
   5   5   1      592.43      593.06     23.51 o 
   6   5   1      160.70      175.47     12.87 o 
   7   5   1       66.76       53.12      8.23 o 
   8   5   1       21.24       25.19     12.59 o 
  -7   6   1       30.16       14.23     12.28 o 
  -6   6   1       26.30       38.88      6.22 o 
  -5   6   1      136.36      143.58     11.38 o 
  -4   6   1        0.36       -5.37      5.37 o 
  -3   6   1      175.96      165.53     13.20 o 
  -2   6   1     1034.03     1040.74     28.43 o 
  -1   6   1      361.97      382.44     10.11 o 
   0   6   1        1.77        3.97      6.52 o 
   1   6   1      248.85      250.09     16.02 o 
   2   6   1      276.94      274.53      9.87 o 
   3   6   1      272.29      260.36     11.29 o 
   4   6   1       62.45       60.67      6.36 o 
   5   6   1      217.15      201.30     13.58 o 
   6   6   1       47.71       34.91      7.74 o 
   7   6   1        3.58       11.35      7.64 o 
  -7   7   1        2.59        6.59     14.15 o 
  -6   7   1      219.95      211.42     16.92 o 
  -5   7   1       69.84       54.73      5.70 o 
  -4   7   1       94.78       94.66      7.72 o 
  -3   7   1        5.24        8.69      3.56 o 
  -2   7   1        4.99       16.79      3.83 o 
  -1   7   1      266.55      255.65     17.21 o 
   0   7   1      204.47      212.39     11.89 o 
   1   7   1       79.18       84.69      8.33 o 
   2   7   1        8.72        9.87      4.66 o 
   3   7   1        2.20       -3.93      7.85 o 
   4   7   1       14.04       13.44      4.59 o 
   5   7   1        0.33        4.04      5.02 o 
   6   7   1       16.12       18.94      6.56 o 
   7   7   1       25.74       28.41     18.70 o 
  -6   8   1       67.93       56.91     14.57 o 
  -5   8   1      290.37      297.64     20.88 o 
  -4   8   1      111.59      112.78     13.55 o 
  -3   8   1      408.75      406.26     29.47 o 
  -2   8   1      113.07      108.66     11.98 o 
  -1   8   1       67.01       53.95      6.89 o 
   0   8   1      988.95     1073.91     59.15 o 
   1   8   1      111.24      132.03     12.08 o 
   2   8   1      107.82      115.45      9.94 o 
   3   8   1      646.04      655.39     22.88 o 
   4   8   1       13.35        4.85      4.90 o 
   5   8   1       57.52       77.42     11.17 o 
   6   8   1       89.45       76.96     11.68 o 
  -5   9   1       23.49       19.41     13.21 o 
  -4   9   1      129.99      117.32     16.19 o 
  -3   9   1        0.76        5.54      5.75 o 
  -2   9   1      147.77      144.10     12.84 o 
  -1   9   1      311.31      361.69     24.55 o 
   0   9   1        2.04       -0.90      8.44 o 
   1   9   1      199.24      235.59     17.79 o 
   2   9   1       47.05       60.70      8.51 o 
   3   9   1       19.75       10.14      5.56 o 
   4   9   1       44.31       30.56     10.44 o 
   5   9   1       67.25       63.23     12.77 o 
  -4  10   1       13.54        8.92     13.04 o 
  -3  10   1       24.36       25.80      6.86 o 
  -2  10   1       83.92       78.05     14.36 o 
  -1  10   1       10.05       12.35      8.44 o 
   0  10   1        9.32       13.33      7.84 o 
   1  10   1        4.39        3.09      9.07 o 
   2  10   1        7.81       21.22      7.41 o 
   3  10   1       68.91       46.37     11.05 o 
  -1  11   1      106.26       86.31     16.41 o 
   0  11   1        5.77        8.72     10.40 o 
   1  11   1      107.31      115.23     25.53 o 
  -9   0   2        0.30        3.57     11.62 o 
  -8   0   2       18.01       15.82      8.29 o 
  -7   0   2      110.95      125.18     19.66 o 
  -6   0   2      250.00      228.59     37.36 o 
  -5   0   2     5044.80     5325.58    153.06 o 
  -4   0   2       21.71       61.73      7.69 o 
  -3   0   2     4643.54     4728.04     90.39 o 
  -2   0   2     4426.12     4319.08     78.86 o 
  -1   0   2     8901.87     8646.14    140.13 o 
   1   0   2       93.71      104.20      3.36 o 
   2   0   2      331.56      336.72      8.86 o 
   3   0   2     1335.17     1273.49     19.61 o 
   4   0   2        5.28        6.07      3.86 o 
   5   0   2     3851.85     3917.23     60.43 o 
   6   0   2     4132.42     4267.92     77.63 o 
   7   0   2       44.68       46.71     10.68 o 
   8   0   2       48.53       42.43      9.11 o 
   9   0   2       28.01       33.42     10.57 o 
  -9   1   2      101.33      101.22     12.75 o 
  -8   1   2        0.59        7.95      7.81 o 
  -7   1   2        1.45        5.75      3.94 o 
  -6   1   2      813.67      869.14     23.34 o 
  -5   1   2       39.29       38.01      3.82 o 
  -4   1   2      984.53      904.75     18.20 o 
  -3   1   2        7.17       12.05      2.64 o 
  -2   1   2      229.62      232.40      3.62 o 
  -1   1   2     6644.12     6711.16     38.86 o 
   0   1   2     4945.82     4731.37     30.32 o 
   1   1   2       45.27       43.91      3.30 o 
   2   1   2     2406.34     2313.77     21.59 o 
   3   1   2      194.44      182.48      8.18 o 
   4   1   2     2272.23     2351.31     37.20 o 
   5   1   2        1.02        5.81      3.44 o 
   6   1   2       44.08       38.62      4.20 o 
   7   1   2      391.30      387.04     24.71 o 
   8   1   2        3.58        1.46      6.64 o 
   9   1   2        9.69       13.41      8.05 o 
  -9   2   2       67.45       50.57     10.49 o 
  -8   2   2        1.72       10.70     10.74 o 
  -7   2   2       47.46       32.11     12.10 o 
  -6   2   2      261.87      283.05     19.55 o 
  -5   2   2      476.17      487.39     16.27 o 
  -4   2   2     3167.94     3187.33     47.79 o 
  -3   2   2      257.75      286.96     10.20 o 
  -2   2   2      231.22      252.93      6.81 o 
  -1   2   2    23780.16    24468.65    473.27 o 
   0   2   2     7317.91     7619.01     92.11 o 
   1   2   2     6196.30     6301.38     58.00 o 
   2   2   2      335.70      328.23      7.16 o 
   3   2   2      953.55     1056.55     17.53 o 
   4   2   2      225.23      237.90     19.42 o 
   5   2   2     1462.09     1461.74     23.37 o 
   6   2   2      374.61      417.80     17.16 o 
   7   2   2       77.45       67.83      7.41 o 
   8   2   2       22.37       33.07      8.68 o 
  -8   3   2      265.80      267.67     20.87 o 
  -7   3   2      657.94      646.20     33.91 o 
  -6   3   2      638.65      639.61     37.95 o 
  -5   3   2       92.84       93.76      6.85 o 
  -4   3   2      440.10      369.00      8.92 o 
  -3   3   2     9117.09     9707.85    114.61 o 
  -2   3   2     5993.35     6113.74     67.89 o 
  -1   3   2     3908.75     3775.92     34.18 o 
   0   3   2     1392.25     1440.31     42.67 o 
   1   3   2      931.93      886.16     18.14 o 
   2   3   2     4044.45     4048.85     50.06 o 
   3   3   2      385.69      377.95      9.82 o 
   4   3   2     3426.39     3557.51     59.71 o 
   5   3   2      150.70      157.37     11.91 o 
   6   3   2       20.09       17.77      4.68 o 
   7   3   2      110.98      137.30     13.76 o 
   8   3   2       16.89       14.58      8.06 o 
  -8   4   2      255.17      255.76     28.65 o 
  -7   4   2      718.79      668.28     35.81 o 
  -6   4   2       23.89       16.94      4.33 o 
  -5   4   2        6.00       12.25      4.51 o 
  -4   4   2      398.71      384.84     13.78 o 
  -3   4   2     4955.90     5112.34     74.98 o 
  -2   4   2      877.82      775.97     14.48 o 
  -1   4   2      116.74      110.04      6.22 o 
   0   4   2      215.89      190.94     27.97 o 
   1   4   2      206.39      211.87      9.23 o 
   2   4   2      430.53      345.32      6.96 o 
   3   4   2     1353.79     1307.71     27.53 o 
   4   4   2      585.22      581.10     13.02 o 
   5   4   2      120.22      131.74      9.03 o 
   6   4   2       79.23       74.73      6.26 o 
   7   4   2       14.44       11.33     12.05 o 
   8   4   2       81.02       69.13     12.00 o 
  -8   5   2        0.35       12.66      8.54 o 
  -7   5   2        3.17        8.92      5.08 o 
  -6   5   2       28.94       31.06      7.10 o 
  -5   5   2        2.74        4.25      4.66 o 
  -4   5   2      342.73      328.40     19.63 o 
  -3   5   2       48.84       48.51      5.15 o 
  -2   5   2     1946.29     2077.27     43.52 o 
  -1   5   2      185.41      188.56      7.87 o 
   0   5   2       96.27       98.96      7.56 o 
   1   5   2      351.63      380.53     16.70 o 
   2   5   2      199.02      223.57     10.92 o 
   3   5   2       68.06       59.38      6.24 o 
   4   5   2       67.25       71.49      6.01 o 
   5   5   2       61.73       47.09      5.73 o 
   6   5   2       22.02       13.29      4.94 o 
   7   5   2        2.15        4.24      7.49 o 
   8   5   2        0.37        8.40     22.55 o 
  -7   6   2      211.84      200.30     41.33 o 
  -6   6   2      121.82      117.89     10.54 o 
  -5   6   2      886.37      880.18     20.18 o 
  -4   6   2      250.13      226.89     15.07 o 
  -3   6   2      130.04      131.88      8.87 o 
  -2   6   2     2213.20     2291.87     28.38 o 
  -1   6   2      392.41      374.56     15.03 o 
   0   6   2     1542.01     1601.55     70.93 o 
   1   6   2       94.74      109.15      8.18 o 
   2   6   2     1229.24     1245.25     32.14 o 
   3   6   2     1239.48     1312.13     24.66 o 
   4   6   2      547.73      552.43     21.93 o 
   5   6   2      304.65      280.27     22.17 o 
   6   6   2      169.42      155.99     16.31 o 
   7   6   2      186.01      180.51     26.61 o 
  -7   7   2      149.27      125.63     27.56 o 
  -6   7   2      475.89      408.59     54.11 o 
  -5   7   2       63.44       62.34      6.45 o 
  -4   7   2      148.23      146.32     11.59 o 
  -3   7   2       10.04        7.53      3.68 o 
  -2   7   2       75.45       72.60      9.22 o 
  -1   7   2     1541.32     1652.23     38.73 o 
   0   7   2      223.95      226.67     16.30 o 
   1   7   2      453.39      443.57     23.60 o 
   2   7   2      455.90      442.39     18.56 o 
   3   7   2       15.07        9.72      5.20 o 
   4   7   2      783.65      872.64     28.00 o 
   5   7   2      192.40      146.93     14.99 o 
   6   7   2       39.60       48.79     12.11 o 
   7   7   2      223.80      202.43     40.52 o 
  -6   8   2       19.26        7.94     11.01 o 
  -5   8   2       85.32       82.20      8.90 o 
  -4   8   2        1.18       11.61      3.77 o 
  -3   8   2       96.04      101.26     10.21 o 
  -2   8   2      219.78      233.54     21.84 o 
  -1   8   2        4.53        8.86      7.42 o 
   0   8   2      383.97      402.39     26.44 o 
   1   8   2      195.67      196.26     14.92 o 
   2   8   2      127.63      129.53     10.44 o 
   3   8   2        1.22       12.79      6.03 o 
   4   8   2        2.38        6.50      7.39 o 
   5   8   2        7.44        7.04      7.22 o 
   6   8   2       21.81       19.22      9.16 o 
  -5   9   2       20.66        2.87      8.65 o 
  -4   9   2       59.10       61.58      9.70 o 
  -3   9   2      315.36      312.11     26.73 o 
  -2   9   2      185.88      185.28     15.79 o 
  -1   9   2      179.08      194.37     22.26 o 
   0   9   2       25.04       24.53      6.35 o 
   1   9   2       37.31       37.20      7.98 o 
   2   9   2      156.22      179.89     16.19 o 
   3   9   2       20.14       14.50      9.19 o 
   4   9   2       36.53       38.35      9.85 o 
   5   9   2       20.89       27.36      6.07 o 
  -4  10   2       63.67       64.16     12.54 o 
  -3  10   2       75.90       56.08     19.57 o 
  -2  10   2      733.23      791.14     84.87 o 
  -1  10   2        6.35       20.95      8.96 o 
   0  10   2      113.75      109.04     12.81 o 
   1  10   2      160.70      152.74     21.73 o 
   2  10   2      122.46       93.73     15.11 o 
   3  10   2       61.68       52.58     10.15 o 
  -1  11   2       28.03       58.15     19.51 o 
   0  11   2       16.65        2.40      8.71 o 
   1  11   2        7.65       11.35      7.04 o 
  -9   1   3      228.48      271.01     25.55 o 
  -8   1   3      252.75      280.42     24.92 o 
  -7   1   3       15.28       22.29      6.88 o 
  -6   1   3      332.44      356.47     24.98 o 
  -5   1   3        4.16        6.03      6.20 o 
  -4   1   3     5620.43     5728.32     81.41 o 
  -3   1   3     5130.12     5044.71     47.04 o 
  -2   1   3     1840.78     1801.65     14.35 o 
  -1   1   3     7023.10     6784.52     65.84 o 
   0   1   3     1631.48     1590.80     12.16 o 
   1   1   3    11360.76    11062.63     72.46 o 
   2   1   3     6306.07     6111.59     71.49 o 
   3   1   3       95.33       65.83      5.15 o 
   4   1   3       68.81       69.71      5.41 o 
   5   1   3     1288.85     1331.76     34.75 o 
   6   1   3      101.92      112.44      8.80 o 
   7   1   3      534.70      530.75     27.26 o 
   8   1   3      167.07      183.96     13.62 o 
  -9   2   3       74.10       63.24      8.98 o 
  -8   2   3      316.25      342.42     19.84 o 
  -7   2   3      601.63      647.85     55.67 o 
  -6   2   3      115.20      114.97     12.08 o 
  -5   2   3      862.81      787.38     15.99 o 
  -4   2   3        5.46        4.26      4.33 o 
  -3   2   3       30.49       18.32      3.20 o 
  -2   2   3    12868.48    13264.28     89.35 o 
  -1   2   3     3299.32     3279.64     34.18 o 
   0   2   3        9.51        7.96      3.26 o 
   1   2   3     5257.27     5225.88     50.36 o 
   2   2   3      216.67      196.56      7.19 o 
   3   2   3     7025.13     7054.09     78.24 o 
   4   2   3      268.29      271.68     15.72 o 
   5   2   3     1516.30     1491.49     30.40 o 
   6   2   3     1047.93     1024.75     28.08 o 
   7   2   3      134.22      126.09     12.78 o 
   8   2   3      456.68      512.71     27.64 o 
  -8   3   3        2.42        6.74      9.98 o 
  -7   3   3      318.50      283.30     30.77 o 
  -6   3   3      292.23      291.96     28.73 o 
  -5   3   3      532.28      551.38     15.71 o 
  -4   3   3        0.98        6.53      3.08 o 
  -3   3   3      346.59      340.95     12.22 o 
  -2   3   3      451.30      408.14      8.89 o 
  -1   3   3     1355.30     1312.85     18.05 o 
   0   3   3     3222.93     3238.02     32.52 o 
   1   3   3      370.88      346.62     10.44 o 
   2   3   3      466.03      438.53      8.37 o 
   3   3   3     2481.96     2658.94     41.40 o 
   4   3   3      359.74      333.96     17.15 o 
   5   3   3     1125.73     1137.21     25.24 o 
   6   3   3      107.28      118.59      8.67 o 
   7   3   3       48.78       43.64     17.93 o 
   8   3   3        6.08       12.30      6.87 o 
  -8   4   3       92.22       80.46     11.74 o 
  -7   4   3      340.03      340.45     32.84 o 
  -6   4   3       31.41       22.64      5.23 o 
  -5   4   3      197.47      194.93     15.26 o 
  -4   4   3      850.84      817.57     15.45 o 
  -3   4   3      332.93      346.21     14.31 o 
  -2   4   3       15.58        4.89      3.84 o 
  -1   4   3      995.61     1071.16     16.12 o 
   0   4   3     1098.23     1141.21     22.73 o 
   1   4   3     1095.75     1071.35     28.85 o 
   2   4   3      353.82      405.06     10.58 o 
   3   4   3     1600.81     1646.53     33.74 o 
   4   4   3        4.22       13.29      5.84 o 
   5   4   3      334.81      346.99     13.56 o 
   6   4   3      122.53      125.66      9.88 o 
   7   4   3      143.91      138.21     13.96 o 
   8   4   3      105.24      121.57     37.61 o 
  -8   5   3       63.20       66.69     11.15 o 
  -7   5   3      173.64      169.47     19.88 o 
  -6   5   3     1040.11     1129.54     48.64 o 
  -5   5   3      374.04      364.12     14.23 o 
  -4   5   3      254.45      284.22     14.18 o 
  -3   5   3       89.54       94.96      7.51 o 
  -2   5   3      743.29      726.80     16.88 o 
  -1   5   3     6498.59     6913.88    119.20 o 
   0   5   3     2880.23     3041.53     64.55 o 
   1   5   3      171.10      148.85     17.42 o 
   2   5   3      753.30      720.24     15.72 o 
   3   5   3       54.48       48.28      4.52 o 
   4   5   3     1255.32     1306.70     26.21 o 
   5   5   3     1307.89     1370.70     32.31 o 
   6   5   3       32.29       26.23      4.58 o 
   7   5   3      209.02      194.09     30.88 o 
   8   5   3        2.44       30.23     21.03 o 
  -7   6   3       29.11       25.46      7.52 o 
  -6   6   3        3.83        6.79      4.38 o 
  -5   6   3      210.07      202.85     11.23 o 
  -4   6   3       32.33       28.70      5.97 o 
  -3   6   3       29.72       33.81      5.72 o 
  -2   6   3      723.42      756.62     16.42 o 
  -1   6   3        5.33       10.68      5.56 o 
   0   6   3      568.77      559.31     20.88 o 
   1   6   3      746.84      812.76     36.74 o 
   2   6   3        5.06       11.04      4.48 o 
   3   6   3      944.21      997.52     28.44 o 
   4   6   3      426.08      415.96     26.77 o 
   5   6   3       15.91       11.24      5.34 o 
   6   6   3       17.25       19.31      7.70 o 
   7   6   3        0.75       16.58     14.66 o 
  -7   7   3        1.13       -1.11     12.22 o 
  -6   7   3      190.03      147.72     28.61 o 
  -5   7   3       46.51       50.80      4.81 o 
  -4   7   3       26.74       19.66      4.42 o 
  -3   7   3      178.30      177.92     16.19 o 
  -2   7   3       15.40       15.66      3.75 o 
  -1   7   3      525.73      509.02     29.34 o 
   0   7   3      207.51      216.81     14.47 o 
   1   7   3      224.89      221.76     25.81 o 
   2   7   3        1.11       23.98      6.10 o 
   3   7   3        5.90       12.47      6.03 o 
   4   7   3      384.20      424.92     16.11 o 
   5   7   3       91.42       79.24      9.44 o 
   6   7   3        4.87        1.68      4.76 o 
  -6   8   3        0.03       14.62     12.39 o 
  -5   8   3       93.21      102.58     10.29 o 
  -4   8   3      292.64      266.86     20.35 o 
  -3   8   3      927.70      921.82     41.39 o 
  -2   8   3      890.10      934.87     21.51 o 
  -1   8   3       56.45       55.28      8.17 o 
   0   8   3      346.97      447.81     35.48 o 
   1   8   3      100.27       79.21     10.94 o 
   2   8   3      108.64       99.56     10.13 o 
   3   8   3      712.16      763.13     27.97 o 
   4   8   3        7.39        5.48      7.84 o 
   5   8   3       86.21      110.75     14.39 o 
   6   8   3      138.74      131.19     16.59 o 
  -5   9   3       13.15        9.79     11.08 o 
  -4   9   3      100.25      112.24     13.00 o 
  -3   9   3      110.84       98.58      9.80 o 
  -2   9   3        0.15        5.95      5.12 o 
  -1   9   3      144.95      138.68     14.80 o 
   0   9   3       12.26        6.79      3.27 o 
   1   9   3      105.87       98.15     11.61 o 
   2   9   3      153.07      136.41     14.46 o 
   3   9   3        0.14       -2.56      6.89 o 
   4   9   3      121.60      104.57     10.69 o 
   5   9   3       27.64       23.63      5.60 o 
  -3  10   3        3.07        3.16      6.45 o 
  -2  10   3        4.96        2.04      8.79 o 
  -1  10   3       37.74       29.08      8.85 o 
   0  10   3        8.76        0.33     11.46 o 
   1  10   3        3.61        0.67     11.43 o 
   2  10   3        0.01        8.87     11.63 o 
   3  10   3       10.24       12.27      9.02 o 
   0  11   3       13.13       16.26      8.69 o 
  -9   0   4       15.24       24.51      7.89 o 
  -8   0   4      186.66      154.12     27.37 o 
  -7   0   4     1392.92     1476.77    111.72 o 
  -6   0   4       65.76       87.24     21.99 o 
  -5   0   4     2694.97     2689.34     87.39 o 
  -4   0   4     4948.44     4980.50    182.49 o 
  -3   0   4      148.06      145.23     12.70 o 
  -2   0   4     4558.09     4225.52     71.13 o 
  -1   0   4      897.47      828.85     11.78 o 
   0   0   4     9065.22     8501.43    105.60 o 
   1   0   4    16350.84    15517.67    175.99 o 
   2   0   4      506.71      486.45     17.36 o 
   3   0   4     2901.87     2755.09     48.46 o 
   4   0   4      146.24      125.72     14.93 o 
   5   0   4      683.43      667.89     19.58 o 
   6   0   4     2786.34     2953.40     56.99 o 
   7   0   4        4.39       -5.61     10.66 o 
   8   0   4      113.43      111.04     18.76 o 
  -9   1   4      165.20      154.27     22.23 o 
  -8   1   4        1.03       10.31      6.28 o 
  -7   1   4        0.12        9.70      8.56 o 
  -6   1   4     1123.11     1176.79     37.60 o 
  -5   1   4        0.51        5.36      7.24 o 
  -4   1   4      924.87      932.24     24.51 o 
  -3   1   4     2840.64     2876.42     36.62 o 
  -2   1   4       43.12       30.67      2.96 o 
  -1   1   4     3616.21     3544.18     60.66 o 
   0   1   4      456.03      489.12      6.74 o 
   1   1   4      106.34      109.93      4.04 o 
   2   1   4     1132.07      984.36     11.12 o 
   3   1   4      359.18      350.52     10.96 o 
   4   1   4     2186.13     2170.47     34.63 o 
   5   1   4     1424.38     1379.62     20.19 o 
   6   1   4      345.31      349.81     17.62 o 
   7   1   4      281.55      257.52     25.54 o 
   8   1   4       49.29       38.75      6.30 o 
  -9   2   4       87.55       72.62      9.82 o 
  -8   2   4        0.22       -2.08      7.21 o 
  -7   2   4        7.47       10.42     18.58 o 
  -6   2   4       20.85       15.75      6.94 o 
  -5   2   4       36.71       29.72      6.47 o 
  -4   2   4      317.45      278.55      9.85 o 
  -3   2   4       47.26       71.08      5.10 o 
  -2   2   4        1.54        3.42      4.82 o 
  -1   2   4     3693.07     3744.89     28.93 o 
   0   2   4      826.14      776.32      4.84 o 
   1   2   4     1838.09     1887.37     14.33 o 
   2   2   4      176.84      210.02      6.01 o 
   3   2   4        2.26        0.68      4.38 o 
   4   2   4       67.32       68.87      5.34 o 
   5   2   4      549.68      553.73     25.82 o 
   6   2   4        9.64        8.25      2.97 o 
   7   2   4        8.34        9.86      4.52 o 
   8   2   4        2.65       15.13      6.21 o 
  -8   3   4      350.94      327.96     20.43 o 
  -7   3   4       52.57       64.07      9.44 o 
  -6   3   4      246.52      249.99     13.89 o 
  -5   3   4      104.26      113.01      7.47 o 
  -4   3   4      684.86      684.80     20.19 o 
  -3   3   4     6561.31     6639.16     94.93 o 
  -2   3   4      198.73      208.66     17.30 o 
  -1   3   4     7256.09     7207.85     79.49 o 
   0   3   4     2600.67     2609.59     22.37 o 
   1   3   4     3272.49     3264.36     37.30 o 
   2   3   4     3340.61     3270.50     38.19 o 
   3   3   4     1740.48     1771.60     28.63 o 
   4   3   4     2561.09     2672.85     47.00 o 
   5   3   4      883.17      947.81     23.75 o 
   6   3   4       71.73       67.65      6.95 o 
   7   3   4      793.31      820.36     52.19 o 
   8   3   4      107.58       95.73     20.36 o 
  -8   4   4       95.89       96.81     10.36 o 
  -7   4   4      565.49      607.15     25.74 o 
  -6   4   4       12.95       17.32      9.80 o 
  -5   4   4        3.20       10.48      3.35 o 
  -4   4   4     1061.42     1047.63     24.16 o 
  -3   4   4     2114.63     2218.48     36.35 o 
  -2   4   4     6505.44     6585.61    116.18 o 
  -1   4   4     4976.58     5136.49     63.79 o 
   0   4   4     1917.03     1935.36     31.91 o 
   1   4   4      801.50      747.80     16.49 o 
   2   4   4     2840.52     3163.30     52.76 o 
   3   4   4     3183.73     3280.87     55.38 o 
   4   4   4     1853.36     1943.13     36.24 o 
   5   4   4       90.23       89.22      7.33 o 
   6   4   4      301.16      288.66     21.97 o 
   7   4   4      170.03      138.44     23.70 o 
   8   4   4      162.81      144.73     26.85 o 
  -8   5   4       12.12       16.27      5.91 o 
  -7   5   4       30.55       30.77      9.19 o 
  -6   5   4        0.10        8.02      6.46 o 
  -5   5   4        0.09       -1.64      4.41 o 
  -4   5   4      327.54      314.05     18.41 o 
  -3   5   4       31.95       30.48      4.52 o 
  -2   5   4      106.96      108.28      7.59 o 
  -1   5   4        8.57       18.89      6.25 o 
   0   5   4      474.39      477.34      9.29 o 
   1   5   4      168.64      199.97     24.83 o 
   2   5   4      843.52      861.98     21.17 o 
   3   5   4      156.08      148.34     12.19 o 
   4   5   4       62.31       61.94      5.89 o 
   5   5   4        4.94       12.16      3.70 o 
   6   5   4        0.30        6.24      4.54 o 
   7   5   4        5.11       12.47      7.33 o 
  -7   6   4      266.71      279.83     22.98 o 
  -6   6   4      237.35      213.47     13.58 o 
  -5   6   4      844.51      872.73     18.22 o 
  -4   6   4       87.27       68.59      6.48 o 
  -3   6   4      147.16      143.42     11.00 o 
  -2   6   4     1016.71     1045.84     25.40 o 
  -1   6   4      416.93      357.88     18.15 o 
   0   6   4       30.33       15.90      6.34 o 
   1   6   4      922.93     1218.73    159.90 o 
   2   6   4       54.72       34.73      7.01 o 
   3   6   4      767.66      748.14     18.12 o 
   4   6   4      274.46      253.08     21.87 o 
   5   6   4       41.73       42.27      7.87 o 
   6   6   4       79.97       94.92     10.04 o 
   7   6   4       22.43        1.61      7.04 o 
  -7   7   4        0.64       11.40     19.97 o 
  -6   7   4      406.65      334.25     47.35 o 
  -5   7   4       59.87       51.05      6.14 o 
  -4   7   4      169.99      154.58     14.15 o 
  -3   7   4      386.35      412.98     21.84 o 
  -2   7   4       83.36       87.96      9.16 o 
  -1   7   4     1005.26     1037.37     36.18 o 
   0   7   4      433.49      386.78     21.16 o 
   1   7   4       21.16       13.74      7.72 o 
   2   7   4      835.19      877.36     31.47 o 
   3   7   4        2.17        9.06      5.40 o 
   4   7   4      348.61      332.09     21.91 o 
   5   7   4      139.07      141.52     15.64 o 
   6   7   4        0.36        9.02      6.78 o 
  -6   8   4        3.41       -0.55      6.10 o 
  -5   8   4       47.96       21.76      9.06 o 
  -4   8   4        0.44        4.86      4.79 o 
  -3   8   4      153.51      146.37     21.88 o 
  -2   8   4      306.07      315.30     22.38 o 
  -1   8   4       55.01       52.59      6.58 o 
   0   8   4        1.11       10.66     11.82 o 
   1   8   4       45.33       47.69      9.34 o 
   2   8   4        6.49        9.36      5.79 o 
   3   8   4       50.10       62.59     10.34 o 
   4   8   4       26.46       25.39     10.97 o 
   5   8   4        0.02        9.58      5.42 o 
   6   8   4       14.77       11.49      9.11 o 
  -5   9   4      117.04       79.52     18.36 o 
  -4   9   4        4.78       13.15      5.28 o 
  -3   9   4      197.38      201.92     17.32 o 
  -2   9   4        0.00        5.78      7.00 o 
  -1   9   4      106.55      116.82     13.26 o 
   0   9   4       82.63       89.86     15.04 o 
   1   9   4       25.98       35.00      5.98 o 
   2   9   4      191.44      188.07     20.55 o 
   3   9   4       15.73       28.42      8.79 o 
   4   9   4      144.11      127.18     14.31 o 
   5   9   4       78.94       77.98     10.92 o 
  -3  10   4        7.41       14.14      8.03 o 
  -2  10   4       50.35       55.30     10.25 o 
  -1  10   4       17.36       12.66      5.66 o 
   0  10   4      200.02      194.75     20.48 o 
   1  10   4      209.52      202.35     18.68 o 
   2  10   4       14.60       22.92     16.04 o 
   3  10   4       85.09      104.86     15.20 o 
  -9   1   5      151.77      164.81     18.74 o 
  -8   1   5      567.73      609.35     53.16 o 
  -7   1   5      184.56      188.62     17.63 o 
  -6   1   5       35.44       36.56      8.27 o 
  -5   1   5        1.04        1.39      6.92 o 
  -4   1   5     5439.74     5492.50    115.05 o 
  -3   1   5     6579.95     6442.14     70.65 o 
  -2   1   5     1440.82     1429.42     16.55 o 
  -1   1   5       76.43       92.49      9.22 o 
   0   1   5      258.63      273.58      5.81 o 
   1   1   5     5737.60     5520.59     55.11 o 
   2   1   5    19152.37    19185.26    128.28 o 
   3   1   5     2220.03     2096.91     26.70 o 
   4   1   5      147.78      141.51     11.85 o 
   5   1   5      864.84      864.62     20.63 o 
   6   1   5      569.70      559.47     29.98 o 
   7   1   5     1457.58     1478.50     39.48 o 
   8   1   5      102.15       94.35     13.73 o 
  -9   2   5       71.26       83.13     12.34 o 
  -8   2   5      335.12      330.87     35.46 o 
  -7   2   5      643.96      777.42     50.31 o 
  -6   2   5      155.77      156.48     13.11 o 
  -5   2   5     1800.78     1914.48     42.57 o 
  -4   2   5     1924.48     1868.63     38.25 o 
  -3   2   5      155.01      138.22      7.35 o 
  -2   2   5     7057.54     7134.45     51.19 o 
  -1   2   5      129.09       99.22      7.51 o 
   0   2   5     4567.63     4449.22     29.89 o 
   1   2   5     1257.35     1171.16     16.86 o 
   2   2   5       34.94       21.09      2.81 o 
   3   2   5     5254.27     5381.50     94.80 o 
   4   2   5     1396.79     1413.29     28.45 o 
   5   2   5      252.19      251.74     20.19 o 
   6   2   5       29.86       30.63      3.72 o 
   7   2   5       48.09       48.88      5.22 o 
   8   2   5      195.95      171.20     23.41 o 
  -8   3   5        2.31       11.58      5.25 o 
  -7   3   5      229.34      287.87     24.45 o 
  -6   3   5      214.41      225.19     24.22 o 
  -5   3   5      819.40      814.49     20.34 o 
  -4   3   5      201.46      178.94     11.64 o 
  -3   3   5        2.01        8.55      3.83 o 
  -2   3   5      952.29      904.08     14.37 o 
  -1   3   5     1701.12     1706.98     16.97 o 
   0   3   5     1652.34     1529.13     13.41 o 
   1   3   5     1856.30     1886.38     36.26 o 
   2   3   5      500.75      566.38     13.18 o 
   3   3   5      455.21      441.23     13.87 o 
   4   3   5      646.58      599.29     19.69 o 
   5   3   5      551.81      576.30     17.71 o 
   6   3   5       34.87       27.16      4.51 o 
   7   3   5       10.19       18.11      6.20 o 
   8   3   5       45.73       51.43     15.75 o 
  -8   4   5       31.11       43.15     13.44 o 
  -7   4   5      449.55      490.46     31.72 o 
  -6   4   5       59.69       63.47      8.11 o 
  -5   4   5       27.01       26.20      4.36 o 
  -4   4   5      281.69      289.62     16.68 o 
  -3   4   5      126.21      140.67      8.82 o 
  -2   4   5     5253.40     5362.21     79.91 o 
  -1   4   5     3704.80     3883.59     46.58 o 
   0   4   5       44.39       32.31      4.58 o 
   1   4   5      708.60      679.35     18.80 o 
   2   4   5       29.02       35.86      3.37 o 
   3   4   5      550.13      528.61     15.95 o 
   4   4   5       10.63       16.36      3.85 o 
   5   4   5       25.41       24.81      3.60 o 
   6   4   5      508.46      536.21     29.78 o 
   7   4   5      120.62       95.99     12.34 o 
   8   4   5        6.69       30.04     16.68 o 
  -8   5   5       71.00       74.43     10.93 o 
  -7   5   5        5.83       13.84      7.04 o 
  -6   5   5      840.16      947.38     77.59 o 
  -5   5   5      641.05      680.21     35.23 o 
  -4   5   5      598.16      654.91     25.11 o 
  -3   5   5      595.30      611.15     23.58 o 
  -2   5   5       22.86       26.16      4.90 o 
  -1   5   5     3321.41     3346.50     72.35 o 
   0   5   5     3876.10     4000.10     66.92 o 
   1   5   5       31.69       33.78      5.69 o 
   2   5   5      620.34      604.42     20.06 o 
   3   5   5       11.61       16.28      4.62 o 
   4   5   5      930.05      898.67     19.79 o 
   5   5   5     1799.60     1945.61     38.79 o 
   6   5   5        9.89        9.17      5.85 o 
   7   5   5      234.04      215.90     50.18 o 
  -7   6   5       62.38       54.54      9.81 o 
  -6   6   5       18.00       11.14      5.87 o 
  -5   6   5      248.03      251.82     19.59 o 
  -4   6   5       15.98       11.61      7.29 o 
  -3   6   5     1074.81     1021.79     40.33 o 
  -2   6   5     1094.48     1078.03     37.22 o 
  -1   6   5      249.26      233.18      8.74 o 
   0   6   5       77.57       79.77      9.06 o 
   1   6   5       72.84       82.03     11.58 o 
   2   6   5      135.85      129.96      8.89 o 
   3   6   5      457.30      493.49     27.09 o 
   4   6   5      176.49      182.99     14.84 o 
   5   6   5       46.06       40.83      8.23 o 
   6   6   5      104.97       81.07      9.15 o 
   7   6   5        0.16        6.66     12.86 o 
  -7   7   5        2.92        3.53      9.07 o 
  -6   7   5      218.00      203.78     16.47 o 
  -5   7   5      127.21      119.52     11.13 o 
  -4   7   5       41.16       37.35      9.34 o 
  -3   7   5       59.47       44.54      6.16 o 
  -2   7   5       34.77       36.57      4.16 o 
  -1   7   5      344.87      372.59     16.17 o 
   0   7   5      739.28      792.55     28.91 o 
   1   7   5        1.84        6.27      5.38 o 
   2   7   5        8.99        4.00      5.23 o 
   3   7   5        4.35        4.19      6.85 o 
   4   7   5      246.88      286.07     22.27 o 
   5   7   5      161.60      157.78     19.26 o 
   6   7   5       17.96       28.04      7.75 o 
  -6   8   5       48.83       30.69     11.41 o 
  -5   8   5       36.01       42.96      6.50 o 
  -4   8   5      509.36      422.14     38.73 o 
  -3   8   5      103.14       84.54      8.66 o 
  -2   8   5      272.20      280.87     19.35 o 
  -1   8   5       70.28       80.02      9.42 o 
   0   8   5      265.43      298.42     23.57 o 
   1   8   5      781.33      840.14     26.62 o 
   2   8   5       43.79       45.29      8.25 o 
   3   8   5      983.44     1046.15     39.37 o 
   4   8   5      195.65      207.74     15.20 o 
   5   8   5        1.79        2.99      5.32 o 
  -5   9   5        0.14        5.84     11.17 o 
  -4   9   5       84.54       84.22     14.71 o 
  -3   9   5      255.56      269.69     27.26 o 
  -2   9   5      170.20      155.21     13.16 o 
  -1   9   5       69.24       51.41      8.43 o 
   0   9   5      108.72       95.61     19.03 o 
   1   9   5       62.80       81.71     11.23 o 
   2   9   5      281.08      270.89     16.86 o 
   3   9   5       88.41       77.88     12.78 o 
   4   9   5       28.42       15.44      6.71 o 
  -3  10   5       23.89       21.98      6.41 o 
  -2  10   5       24.69       15.94      8.02 o 
  -1  10   5        4.66       19.45     17.69 o 
   0  10   5        1.05        4.05     14.01 o 
   1  10   5       27.08       30.84     10.13 o 
   2  10   5        0.06       -0.77     14.74 o 
   3  10   5       11.31        8.24      6.95 o 
  -9   0   6       22.36       20.86      7.22 o 
  -8   0   6        1.06        5.49     10.05 o 
  -7   0   6     1017.30     1065.97     79.47 o 
  -6   0   6       85.63       63.19     18.30 o 
  -5   0   6      571.17      562.04     33.77 o 
  -4   0   6     2670.80     2585.48    169.70 o 
  -3   0   6        1.01       14.86     10.72 o 
  -2   0   6    12110.85    11855.05    112.84 o 
  -1   0   6      389.72      367.12      9.72 o 
   0   0   6      155.80      133.28      9.15 o 
   1   0   6     6775.07     6506.21     78.12 o 
   2   0   6       19.41       42.15      5.30 o 
   3   0   6     3713.10     3742.97     62.08 o 
   4   0   6     2181.15     2081.67     52.66 o 
   5   0   6      819.72      788.05     25.24 o 
   6   0   6      117.12      120.03     11.68 o 
   7   0   6      223.41      208.29     23.69 o 
   8   0   6      219.41      264.73     25.58 o 
  -9   1   6       40.39       23.64     10.55 o 
  -8   1   6      229.99      204.27     29.97 o 
  -7   1   6      132.53      125.10     13.75 o 
  -6   1   6      393.17      440.80     25.46 o 
  -5   1   6       33.56       37.57      6.79 o 
  -4   1   6       47.38       60.48      9.41 o 
  -3   1   6     3851.33     3908.05     51.31 o 
  -2   1   6        9.48       10.50      2.07 o 
  -1   1   6     1490.62     1406.86     16.57 o 
   0   1   6       18.12        7.80      2.87 o 
   1   1   6     1439.39     1430.70     25.57 o 
   2   1   6     4816.85     4812.84     41.12 o 
   3   1   6     1673.12     1723.44     23.74 o 
   4   1   6      386.37      427.31     16.65 o 
   5   1   6      134.03      133.98     10.54 o 
   6   1   6      234.72      217.09     18.03 o 
   7   1   6        4.55       -0.34      4.13 o 
   8   1   6      491.91      480.46     42.30 o 
  -9   2   6        2.28        7.48      6.19 o 
  -8   2   6       98.02       97.87     13.20 o 
  -7   2   6       36.43       34.15      7.21 o 
  -6   2   6      310.09      312.60     21.75 o 
  -5   2   6      301.20      281.16     18.43 o 
  -4   2   6      179.70      179.99     10.13 o 
  -3   2   6      369.38      357.62      6.80 o 
  -2   2   6       44.80       27.23      3.32 o 
  -1   2   6     4996.04     5080.97     41.32 o 
   0   2   6      552.09      552.34     13.52 o 
   1   2   6     1082.61     1134.54     37.28 o 
   2   2   6        0.07       -0.01      2.71 o 
   3   2   6      121.59      166.25     11.30 o 
   4   2   6      439.15      437.23     15.09 o 
   5   2   6        5.26        9.59      4.11 o 
   6   2   6      919.14      942.09     24.43 o 
   7   2   6       17.56       15.28      4.05 o 
   8   2   6       15.44       20.79      8.10 o 
  -8   3   6      417.52      453.74     28.35 o 
  -7   3   6        4.32        6.41      5.79 o 
  -6   3   6      369.69      364.26     27.60 o 
  -5   3   6      147.15      138.01     12.13 o 
  -4   3   6     1275.90     1308.53     28.57 o 
  -3   3   6     1438.67     1441.01     26.53 o 
  -2   3   6     2060.94     2161.16     28.82 o 
  -1   3   6       92.88       46.75      4.38 o 
   0   3   6     2854.12     2721.27     34.81 o 
   1   3   6      710.23      704.51     10.34 o 
   2   3   6     3310.05     3295.78     39.42 o 
   3   3   6     1009.01      993.56     20.14 o 
   4   3   6     1082.05     1073.76     19.23 o 
   5   3   6     1398.27     1459.03     26.06 o 
   6   3   6       13.75        5.82      5.68 o 
   7   3   6      527.99      419.56     43.71 o 
   8   3   6       58.23       49.70      8.96 o 
  -8   4   6       33.93       43.95     10.02 o 
  -7   4   6      174.53      213.62     25.10 o 
  -6   4   6        4.92       -7.58      9.38 o 
  -5   4   6      604.55      612.48     18.17 o 
  -4   4   6      218.18      242.86     12.58 o 
  -3   4   6      106.46       92.12      6.75 o 
  -2   4   6       29.93       40.00      5.38 o 
  -1   4   6     1509.45     1530.50     21.95 o 
   0   4   6       72.04       74.68      6.01 o 
   1   4   6     3054.73     3160.82     87.60 o 
   2   4   6        1.77        0.64      3.92 o 
   3   4   6      269.49      203.65     19.17 o 
   4   4   6      412.82      406.42     19.07 o 
   5   4   6       78.22       59.31      7.10 o 
   6   4   6     1094.78     1127.69     24.80 o 
   7   4   6       22.63       38.33      9.00 o 
   8   4   6      115.97      109.87     26.79 o 
  -8   5   6       13.63       17.24      5.49 o 
  -7   5   6        0.07        0.53      7.24 o 
  -6   5   6        2.49       10.80      5.84 o 
  -5   5   6        5.99       12.44      6.07 o 
  -4   5   6      431.75      401.89     13.24 o 
  -3   5   6      429.37      398.58     12.70 o 
  -2   5   6       71.84       64.27      5.46 o 
  -1   5   6      125.68      152.50     12.26 o 
   0   5   6      671.98      746.69     20.54 o 
   1   5   6      504.17      589.71     15.57 o 
   2   5   6      260.37      253.35     15.07 o 
   3   5   6        8.01       23.91      6.01 o 
   4   5   6      109.56      109.21      9.73 o 
   5   5   6        6.67       11.63      7.37 o 
   6   5   6       25.10       18.45      6.01 o 
   7   5   6        0.24        2.07      6.82 o 
  -7   6   6       61.77       42.15      7.56 o 
  -6   6   6      188.90      158.22     14.38 o 
  -5   6   6      246.21      208.54     10.99 o 
  -4   6   6     1292.50     1377.70     47.12 o 
  -3   6   6       45.94       44.61      8.68 o 
  -2   6   6     2656.96     2762.82     49.68 o 
  -1   6   6      341.63      324.44     20.25 o 
   0   6   6      395.43      403.58     13.69 o 
   1   6   6     1276.59     1385.84     48.09 o 
   2   6   6        2.78        4.34      3.52 o 
   3   6   6      283.85      281.15     18.14 o 
   4   6   6      746.88      783.65     40.98 o 
   5   6   6      142.95      151.31     16.25 o 
   6   6   6      151.93      174.13     15.80 o 
   7   6   6      100.73       83.94     14.57 o 
  -7   7   6        1.64        8.36     11.76 o 
  -6   7   6      210.57      207.19     15.88 o 
  -5   7   6       50.87       43.35      6.04 o 
  -4   7   6        6.87        4.04      5.20 o 
  -3   7   6     2015.49     2176.76     43.37 o 
  -2   7   6       57.41       58.30      8.00 o 
  -1   7   6      942.75      945.58     23.81 o 
   0   7   6      197.10      181.34     12.71 o 
   1   7   6       18.09       12.69      4.48 o 
   2   7   6      665.47      744.46     36.10 o 
   3   7   6      184.25      188.12     18.41 o 
   4   7   6      303.63      325.21     25.63 o 
   5   7   6      240.50      246.45     17.23 o 
   6   7   6        7.62       16.13      5.82 o 
  -6   8   6       34.73       23.48     10.14 o 
  -5   8   6        0.27       12.10      5.94 o 
  -4   8   6        6.00       16.91      6.01 o 
  -3   8   6       24.70       29.65      4.92 o 
  -2   8   6      170.26      170.86     13.77 o 
  -1   8   6       97.42       89.28      9.66 o 
   0   8   6      119.55      125.98     10.60 o 
   1   8   6        0.20       -6.07      6.07 o 
   2   8   6        7.35        6.93      9.59 o 
   3   8   6       41.26       55.94     10.21 o 
   4   8   6        3.71       -4.09      7.54 o 
   5   8   6       46.07       27.32     11.04 o 
  -5   9   6      103.04       97.53     17.59 o 
  -4   9   6        0.05       17.18     10.70 o 
  -3   9   6       15.73       29.78      5.94 o 
  -2   9   6        0.22        5.12      5.06 o 
  -1   9   6      194.11      168.65     16.62 o 
   0   9   6      176.68      179.05     15.02 o 
   1   9   6       25.87       32.32      9.51 o 
   2   9   6      197.99      244.42     18.65 o 
   3   9   6      110.59      103.53     14.35 o 
   4   9   6        8.03        9.02      6.48 o 
  -3  10   6        4.16        1.00     12.59 o 
  -2  10   6       36.76       34.23      5.64 o 
  -1  10   6      178.18      226.48     44.54 o 
   0  10   6      102.17       98.13     22.49 o 
   1  10   6      224.33      222.63     20.83 o 
   2  10   6        7.19       19.22      9.39 o 
   3  10   6       90.13      130.62     16.72 o 
  -9   1   7      148.34      154.62     24.59 o 
  -8   1   7      705.33      709.14     38.39 o 
  -7   1   7      323.73      343.93     24.17 o 
  -6   1   7        3.62        0.80      7.47 o 
  -5   1   7       75.26       99.75     13.66 o 
  -4   1   7      943.92      949.07     28.85 o 
  -3   1   7     5309.98     5152.74     69.26 o 
  -2   1   7     7759.63     8053.41     57.39 o 
  -1   1   7      666.14      682.52     12.74 o 
   0   1   7      232.84      202.89     11.70 o 
   1   1   7     3075.12     3276.11     78.71 o 
   2   1   7     7522.22     7432.46    115.10 o 
   3   1   7     2771.05     2670.80     41.66 o 
   4   1   7      361.09      336.88     12.35 o 
   5   1   7        4.06       13.41      3.45 o 
   6   1   7        9.04       14.19      3.78 o 
   7   1   7      883.27      915.62     42.86 o 
   8   1   7      326.78      293.72     32.96 o 
  -8   2   7        7.00       -1.03     11.69 o 
  -7   2   7      428.02      450.66     29.02 o 
  -6   2   7      278.67      296.07     21.58 o 
  -5   2   7       51.38       67.70      7.17 o 
  -4   2   7     1681.39     1668.48     46.56 o 
  -3   2   7      173.17      155.69      7.49 o 
  -2   2   7     5076.79     5227.03     63.48 o 
  -1   2   7     6732.94     6748.39     53.97 o 
   0   2   7      780.97      740.56      8.12 o 
   1   2   7     3391.66     3301.84     64.61 o 
   2   2   7     2725.49     2791.48     56.28 o 
   3   2   7      552.48      504.83     10.99 o 
   4   2   7     4229.77     4404.56     34.66 o 
   5   2   7       24.72       29.78      3.72 o 
   6   2   7     1034.01     1097.40     24.51 o 
   7   2   7      458.61      431.46     40.05 o 
   8   2   7      184.80      180.64     26.06 o 
  -8   3   7       20.73       32.44      9.11 o 
  -7   3   7       66.01       74.84     21.57 o 
  -6   3   7      356.29      344.89     22.33 o 
  -5   3   7      128.88      141.07     12.09 o 
  -4   3   7      233.79      202.83      9.56 o 
  -3   3   7        0.26        3.71      2.94 o 
  -2   3   7      201.71      166.51      7.07 o 
  -1   3   7     3123.32     3192.67     46.52 o 
   0   3   7      404.62      330.69      7.91 o 
   1   3   7     1144.38     1140.87     18.79 o 
   2   3   7       37.43       34.60      5.33 o 
   3   3   7       13.30       13.63      5.59 o 
   4   3   7       21.19       16.38      4.12 o 
   5   3   7      136.08      133.52      8.62 o 
   6   3   7      373.49      326.45     31.71 o 
   7   3   7       21.29       14.86      6.38 o 
   8   3   7        4.63        4.05      9.18 o 
  -8   4   7        0.17       24.74      7.85 o 
  -7   4   7      250.60      291.26     40.93 o 
  -6   4   7       46.62       68.94      9.97 o 
  -5   4   7      412.34      412.88     19.18 o 
  -4   4   7     1729.43     1669.78     36.35 o 
  -3   4   7       21.24       25.19      5.18 o 
  -2   4   7      853.88      790.97     16.14 o 
  -1   4   7       58.87       36.42      4.52 o 
   0   4   7      602.05      627.93     11.59 o 
   1   4   7     1005.06      937.31     20.56 o 
   2   4   7      698.81      738.52     24.78 o 
   3   4   7     1174.88     1205.89     33.00 o 
   4   4   7      661.83      661.91     25.63 o 
   5   4   7        1.41        5.74      4.23 o 
   6   4   7      270.62      282.03     20.62 o 
   7   4   7       79.03       81.42     11.61 o 
  -8   5   7       29.66       32.33      8.09 o 
  -7   5   7        1.76       14.88      5.75 o 
  -6   5   7      523.90      509.01     28.03 o 
  -5   5   7     1477.73     1582.97     36.18 o 
  -4   5   7        2.06        6.15      5.18 o 
  -3   5   7      618.79      596.36     15.58 o 
  -2   5   7      193.48      175.20     11.54 o 
  -1   5   7      753.54      696.95     23.86 o 
   0   5   7     5102.32     5218.05     94.49 o 
   1   5   7       24.38       22.56      3.99 o 
   2   5   7     1006.12     1053.83     25.11 o 
   3   5   7       67.81       74.31      9.74 o 
   4   5   7      338.59      368.38     34.47 o 
   5   5   7     1120.26     1182.18     31.16 o 
   6   5   7      247.62      259.27     19.99 o 
   7   5   7      123.74       92.11     14.80 o 
  -7   6   7       19.30       20.99      7.82 o 
  -6   6   7       10.34        9.96      7.36 o 
  -5   6   7      141.04      149.48     11.58 o 
  -4   6   7     1286.12     1299.84     35.28 o 
  -3   6   7      783.04      724.61     20.79 o 
  -2   6   7      213.60      183.08     12.74 o 
  -1   6   7      265.83      244.29     14.84 o 
   0   6   7      399.69      414.07     16.56 o 
   1   6   7     1010.22     1096.49     26.55 o 
   2   6   7       28.54       12.60      9.38 o 
   3   6   7       72.01       71.55      9.98 o 
   4   6   7      215.76      205.10     18.29 o 
   5   6   7        2.21        9.14      7.39 o 
   6   6   7       65.46       63.40     11.00 o 
   7   6   7        1.08        5.22     12.93 o 
  -6   7   7       78.81       78.33     10.71 o 
  -5   7   7      206.25      193.89     15.54 o 
  -4   7   7       22.78       27.84      4.72 o 
  -3   7   7       36.10       31.86      7.24 o 
  -2   7   7       24.33       24.46      4.31 o 
  -1   7   7       99.83       93.47     12.19 o 
   0   7   7      681.00      700.15     18.62 o 
   1   7   7      102.14       96.40     16.32 o 
   2   7   7       11.88       13.78      8.38 o 
   3   7   7        1.36       15.53      5.92 o 
   4   7   7      104.05       96.70     13.03 o 
   5   7   7      129.45      122.61     14.88 o 
   6   7   7        0.41       12.89      5.37 o 
  -6   8   7       12.62       31.57     13.85 o 
  -5   8   7       78.80       37.75      8.11 o 
  -4   8   7      274.61      325.36     45.17 o 
  -3   8   7        0.75        7.24      5.25 o 
  -2   8   7      731.69      767.08     28.01 o 
  -1   8   7      114.96      127.52     10.20 o 
   0   8   7       39.58       34.08      7.78 o 
   1   8   7       92.82      113.57     19.00 o 
   2   8   7      413.32      439.07     26.68 o 
   3   8   7      474.22      486.57     38.31 o 
   4   8   7      121.49      133.39     13.59 o 
   5   8   7       12.22        3.02      9.05 o 
  -5   9   7        8.82       21.28     10.12 o 
  -4   9   7      165.77      135.92     18.24 o 
  -3   9   7      348.83      288.98     35.93 o 
  -2   9   7       56.94       40.24      6.16 o 
  -1   9   7        5.50        3.60      6.61 o 
   0   9   7        7.01        1.82     11.97 o 
   1   9   7       29.25       25.73     13.70 o 
   2   9   7      303.31      292.59     25.95 o 
   3   9   7      476.21      409.74     52.45 o 
   4   9   7        0.13        1.20      6.82 o 
  -3  10   7       22.41       19.18      9.29 o 
  -2  10   7       13.67       20.95      7.88 o 
  -1  10   7        4.22       13.85      7.79 o 
   0  10   7        1.07       20.55     12.53 o 
   1  10   7       49.73       39.76      8.51 o 
   2  10   7        6.36       -0.47      8.28 o 
  -9   0   8       52.46       40.13      9.31 o 
  -8   0   8        5.99        4.12     11.17 o 
  -7   0   8     1236.76     1472.18     59.55 o 
  -6   0   8      835.28      919.08     34.92 o 
  -5   0   8       15.47       10.47      7.33 o 
  -4   0   8     1214.65     1192.79     62.28 o 
  -3   0   8       58.52       56.09      6.16 o 
  -2   0   8    14167.96    13981.98    243.37 o 
  -1   0   8     9012.67     8869.36     88.38 o 
   0   0   8       92.82      101.84      9.29 o 
   1   0   8     5008.43     5355.41     57.39 o 
   2   0   8     6705.00     7621.02    117.52 o 
   3   0   8     4361.77     4425.04     91.74 o 
   4   0   8     4241.16     4363.14     66.15 o 
   5   0   8      604.39      575.02     30.13 o 
   6   0   8     1527.06     1606.07     46.43 o 
   7   0   8      198.59      212.49     26.66 o 
   8   0   8       37.00       27.70     16.08 o 
  -9   1   8        0.14       13.03      9.35 o 
  -8   1   8      188.63      211.04     18.80 o 
  -7   1   8        0.27        3.67      6.34 o 
  -6   1   8       55.34       63.30      9.29 o 
  -5   1   8       22.57       29.43      7.42 o 
  -4   1   8      546.95      528.25     41.38 o 
  -3   1   8     3547.29     3742.61     44.38 o 
  -2   1   8     1949.18     2021.94     26.14 o 
  -1   1   8     1091.69     1075.70     14.90 o 
   0   1   8     1487.19     1290.80     21.66 o 
   1   1   8     1073.01     1186.26     15.46 o 
   2   1   8       26.12       12.84      2.91 o 
   3   1   8     3187.86     3320.72     56.85 o 
   4   1   8      567.89      584.12     19.41 o 
   5   1   8     1176.59     1217.71     23.69 o 
   6   1   8       14.79       16.79      3.21 o 
   7   1   8        1.55       -3.66      3.66 o 
   8   1   8      335.91      321.48     41.84 o 
  -8   2   8       39.00       34.20      7.49 o 
  -7   2   8       17.49       33.88     10.18 o 
  -6   2   8      674.16      655.89     33.18 o 
  -5   2   8      280.28      279.69     18.12 o 
  -4   2   8       46.52       43.39      3.78 o 
  -3   2   8     1080.18     1076.39     19.41 o 
  -2   2   8        4.97        5.24      3.61 o 
  -1   2   8      643.50      540.37      8.67 o 
   0   2   8     1304.15     1312.46     17.78 o 
   1   2   8      870.51      936.41     22.75 o 
   2   2   8     1470.09     1580.50     24.44 o 
   3   2   8     1024.29     1015.67     20.93 o 
   4   2   8      723.38      697.45     14.47 o 
   5   2   8     1582.28     1559.34     28.41 o 
   6   2   8      104.95       95.48      8.82 o 
   7   2   8        2.52        3.13      4.25 o 
   8   2   8       86.45       84.41     16.08 o 
  -8   3   8      171.40      178.92     21.15 o 
  -7   3   8      121.39      135.34     12.97 o 
  -6   3   8      422.53      502.36     24.22 o 
  -5   3   8     2636.95     2763.69     54.70 o 
  -4   3   8       17.65       17.43      3.39 o 
  -3   3   8     1902.00     1923.85     31.46 o 
  -2   3   8     1957.75     1884.37     31.06 o 
  -1   3   8      608.88      540.63     12.13 o 
   0   3   8     2015.19     1928.99     25.04 o 
   1   3   8       96.66       67.28      9.93 o 
   2   3   8     3814.35     3681.73     77.39 o 
   3   3   8     1223.18     1146.25     30.99 o 
   4   3   8      661.72      696.61     32.49 o 
   5   3   8      566.92      587.39     28.62 o 
   6   3   8      164.34      156.98     15.23 o 
   7   3   8      403.44      325.96     37.26 o 
   8   3   8      447.02      390.22     78.12 o 
  -8   4   8       64.54       63.26     16.56 o 
  -7   4   8        3.00        4.57      4.89 o 
  -6   4   8      424.05      461.25     28.81 o 
  -5   4   8     1687.33     1692.25     37.19 o 
  -4   4   8     4044.61     4150.82     71.84 o 
  -3   4   8      520.35      499.59     16.27 o 
  -2   4   8       88.34       80.33      5.66 o 
  -1   4   8      162.79      127.96      6.16 o 
   0   4   8      922.47      945.36     22.00 o 
   1   4   8     5294.77     5545.90    117.12 o 
   2   4   8     1001.34     1012.46     39.77 o 
   3   4   8      238.20      204.96     13.99 o 
   4   4   8       45.66       41.81      4.85 o 
   5   4   8      134.89      112.43     12.27 o 
   6   4   8     1111.31     1154.63     27.14 o 
   7   4   8      108.70      103.17     13.64 o 
  -8   5   8       18.32       25.89      7.50 o 
  -7   5   8        0.10        7.08      8.32 o 
  -6   5   8       12.81       19.52      5.92 o 
  -5   5   8      103.05       99.69      9.46 o 
  -4   5   8      628.40      612.63     21.82 o 
  -3   5   8       45.17       53.17      7.49 o 
  -2   5   8      556.91      564.84     16.59 o 
  -1   5   8      135.69      123.36     11.61 o 
   0   5   8       26.92       31.68      6.87 o 
   1   5   8        5.51        6.80      4.13 o 
   2   5   8       81.78       85.77     11.41 o 
   3   5   8      140.09      125.34     13.44 o 
   4   5   8      291.83      290.20     27.88 o 
   5   5   8      206.28      176.26     19.67 o 
   6   5   8        5.44        7.11      9.18 o 
   7   5   8       42.32       51.33     15.65 o 
  -7   6   8       96.12       97.59     13.95 o 
  -6   6   8        0.93       15.38      4.14 o 
  -5   6   8      167.72      139.56     12.68 o 
  -4   6   8      551.95      604.46     18.94 o 
  -3   6   8      405.53      409.17     15.26 o 
  -2   6   8       31.66       21.30      5.09 o 
  -1   6   8      204.91      205.84     13.77 o 
   0   6   8       62.81       74.89      9.10 o 
   1   6   8     2350.59     2629.52     69.93 o 
   2   6   8      422.56      454.66     22.72 o 
   3   6   8       17.69       19.08      5.48 o 
   4   6   8      740.36      697.53     33.62 o 
   5   6   8       93.78      110.20     12.80 o 
   6   6   8      167.65      211.69     28.00 o 
  -6   7   8      194.76      184.87     20.69 o 
  -5   7   8       35.76       23.78      4.24 o 
  -4   7   8       71.03       61.27      6.48 o 
  -3   7   8      465.11      428.45     17.30 o 
  -2   7   8      419.55      431.58     25.88 o 
  -1   7   8      432.14      404.19     23.64 o 
   0   7   8      401.34      399.07     21.77 o 
   1   7   8       19.57       16.86      7.07 o 
   2   7   8      611.39      617.59     33.33 o 
   3   7   8     1058.97     1199.69     41.72 o 
   4   7   8      136.59      138.93     14.99 o 
   5   7   8      312.90      320.84     20.82 o 
   6   7   8        5.02       13.58      8.01 o 
  -6   8   8        1.21       25.12     14.71 o 
  -5   8   8        1.26        8.66      6.30 o 
  -4   8   8       44.01       23.14      5.15 o 
  -3   8   8      280.19      240.95     17.83 o 
  -2   8   8      141.72      146.36     13.90 o 
  -1   8   8        0.64        8.76      8.53 o 
   0   8   8       30.65       34.61      7.20 o 
   1   8   8        5.66        6.92      9.26 o 
   2   8   8       22.52       18.83      8.82 o 
   3   8   8       51.03       58.68     14.24 o 
   4   8   8      137.40      137.92     18.08 o 
   5   8   8       11.34        7.80      7.87 o 
  -4   9   8        5.05       21.26      8.36 o 
  -3   9   8       64.81       73.20     11.12 o 
  -2   9   8       80.78       69.26      9.80 o 
  -1   9   8       97.40       77.16     15.07 o 
   0   9   8      197.07      145.24     15.13 o 
   1   9   8       51.28       79.23     19.86 o 
   2   9   8       14.98       16.29      6.23 o 
   3   9   8        2.35       -8.46     11.27 o 
   4   9   8       43.68       57.65     10.84 o 
  -3  10   8        9.42       -1.14      9.87 o 
  -2  10   8       49.98       55.88      9.25 o 
  -1  10   8      202.17      213.41     23.78 o 
   0  10   8       23.61       37.66     14.27 o 
   1  10   8      315.86      292.41     25.50 o 
   2  10   8        1.01       10.36     14.86 o 
  -8   1   9      166.65      174.29     15.83 o 
  -7   1   9      368.68      395.07     23.51 o 
  -6   1   9      163.18      192.46     15.68 o 
  -5   1   9     1257.81     1254.60     55.50 o 
  -4   1   9       91.11       98.37      9.13 o 
  -3   1   9     3878.60     3773.94     55.89 o 
  -2   1   9     3362.29     3396.17     40.63 o 
  -1   1   9       22.96       25.80      5.77 o 
   0   1   9     3767.77     3749.56     58.87 o 
   1   1   9      108.39       83.83      7.42 o 
   2   1   9     2083.13     2054.53     32.97 o 
   3   1   9     3389.98     3437.44     66.65 o 
   4   1   9       59.10       68.30      5.24 o 
   5   1   9      358.31      327.87     26.08 o 
   6   1   9      247.69      245.48     16.99 o 
   7   1   9      376.21      321.02     30.09 o 
   8   1   9      327.47      269.95     79.87 o 
  -8   2   9       34.56       27.02      8.58 o 
  -7   2   9      523.88      548.85     54.93 o 
  -6   2   9      173.14      197.38     16.02 o 
  -5   2   9      501.59      557.06     31.00 o 
  -4   2   9     2186.24     2167.34     38.25 o 
  -3   2   9      532.66      531.20     18.95 o 
  -2   2   9     1407.32     1350.16     23.00 o 
  -1   2   9      592.83      483.48      8.78 o 
   0   2   9       57.90       63.09      5.94 o 
   1   2   9     6942.87     7124.71     98.03 o 
   2   2   9      808.75      710.17     34.05 o 
   3   2   9      354.01      355.41     17.26 o 
   4   2   9     1184.64     1135.05     32.17 o 
   5   2   9      240.06      224.11     16.12 o 
   6   2   9      283.16      274.57     35.02 o 
   7   2   9      538.33      642.24     63.45 o 
   8   2   9       26.63       16.23     18.55 o 
  -8   3   9       16.44       22.86      7.27 o 
  -7   3   9        0.12       19.54      8.43 o 
  -6   3   9      299.52      287.29     22.60 o 
  -5   3   9      198.39      229.45     16.76 o 
  -4   3   9       46.11       36.31      4.98 o 
  -3   3   9       51.32       50.07      4.40 o 
  -2   3   9        0.25        5.39      3.80 o 
  -1   3   9     1042.88     1009.04     19.54 o 
   0   3   9     1984.53     1913.53     30.95 o 
   1   3   9      566.62      597.35     12.18 o 
   2   3   9       24.59       19.04      4.62 o 
   3   3   9        2.02        6.74      3.02 o 
   4   3   9     1501.56     1516.12     31.96 o 
   5   3   9      264.56      270.25     22.19 o 
   6   3   9      114.25      111.43     10.22 o 
   7   3   9        0.14        3.74      4.23 o 
  -8   4   9        0.08        8.48      7.92 o 
  -7   4   9      226.23      233.29     20.30 o 
  -6   4   9      143.88      153.92     15.54 o 
  -5   4   9      261.15      223.04     17.30 o 
  -4   4   9        2.02        9.34      4.77 o 
  -3   4   9       56.47       67.79      7.07 o 
  -2   4   9      355.97      349.37     17.58 o 
  -1   4   9     2294.98     2361.50     44.20 o 
   0   4   9        0.71        2.42      3.18 o 
   1   4   9      282.29      253.99     31.93 o 
   2   4   9      789.34      824.34     31.18 o 
   3   4   9      576.66      564.50     18.24 o 
   4   4   9      888.44      896.39     29.23 o 
   5   4   9       11.81        9.80      7.31 o 
   6   4   9      180.23      192.72     16.77 o 
   7   4   9       39.82       31.11      8.71 o 
  -7   5   9       11.14        0.40      9.14 o 
  -6   5   9      276.89      268.23     19.55 o 
  -5   5   9     1587.46     1828.15     54.55 o 
  -4   5   9      264.72      252.92     12.88 o 
  -3   5   9      386.27      374.66     16.05 o 
  -2   5   9       95.43       89.82      6.45 o 
  -1   5   9      143.70      114.10      8.97 o 
   0   5   9     4161.34     4356.83     72.65 o 
   1   5   9      388.50      390.09     24.38 o 
   2   5   9      996.68      998.92     36.54 o 
   3   5   9     1100.87     1161.69     52.62 o 
   4   5   9       11.12        7.89     10.10 o 
   5   5   9      683.83      665.73     30.98 o 
   6   5   9      286.85      250.92     33.27 o 
   7   5   9      199.56      132.85     41.15 o 
  -7   6   9       92.68       79.60     17.19 o 
  -6   6   9       20.79       21.97      6.68 o 
  -5   6   9       82.84       83.82     10.34 o 
  -4   6   9      516.13      503.29     20.30 o 
  -3   6   9        7.70        9.11      6.55 o 
  -2   6   9       79.71       58.50      7.59 o 
  -1   6   9       57.28       64.72      8.85 o 
   0   6   9        0.19        8.79      7.74 o 
   1   6   9      922.60      936.38     30.39 o 
   2   6   9      160.62      153.71     23.76 o 
   3   6   9        4.75        3.84      4.97 o 
   4   6   9       87.84      107.85     12.78 o 
   5   6   9        9.16        7.32      6.09 o 
   6   6   9       42.63       31.64      7.19 o 
  -6   7   9        0.45        9.44      3.45 o 
  -5   7   9      240.71      220.30     15.91 o 
  -4   7   9       55.59       46.72      5.59 o 
  -3   7   9      127.33      126.54     10.53 o 
  -2   7   9       49.47       42.30     10.52 o 
  -1   7   9      105.16       87.03      9.04 o 
   0   7   9      271.61      286.42     18.85 o 
   1   7   9      193.27      185.48     19.20 o 
   2   7   9       50.96       79.53     26.75 o 
   3   7   9       66.35       45.33      9.56 o 
   4   7   9       29.13       24.45      9.67 o 
   5   7   9      205.58      209.88     17.64 o 
   6   7   9       90.75       84.39     11.04 o 
  -5   8   9       40.39       29.47      6.56 o 
  -4   8   9      455.48      413.09     30.51 o 
  -3   8   9      679.56      634.43     23.57 o 
  -2   8   9       84.08       80.26     10.61 o 
  -1   8   9      422.82      460.78     23.98 o 
   0   8   9      278.64      280.42     17.48 o 
   1   8   9      158.88      228.22     38.98 o 
   2   8   9      813.32      788.27     80.70 o 
   3   8   9       15.40       16.35     17.08 o 
   4   8   9      212.46      238.81     17.41 o 
   5   8   9        1.44        3.56      6.84 o 
  -4   9   9        4.59       11.63      6.70 o 
  -3   9   9      139.13      123.07     13.57 o 
  -2   9   9       62.47       59.04      9.70 o 
  -1   9   9       70.43       75.58     11.34 o 
   0   9   9      156.85      173.07     16.90 o 
   1   9   9        0.56      -10.54     10.54 o 
   2   9   9       37.25       45.50     12.72 o 
   3   9   9       56.23       60.26     11.21 o 
   4   9   9       10.86       13.42     10.57 o 
  -2  10   9        0.62        2.25     11.39 o 
  -1  10   9       15.95       20.23     12.40 o 
   0  10   9       89.25       75.28     28.30 o 
   1  10   9        0.13        5.75     14.84 o 
   2  10   9        1.14        2.52     11.37 o 
  -8   0  10        0.81       -0.48     19.87 o 
  -7   0  10      698.33      793.03     35.51 o 
  -6   0  10      464.44      415.94     36.30 o 
  -5   0  10       17.09       23.45     12.43 o 
  -4   0  10      195.11      199.46     27.37 o 
  -3   0  10      257.68      325.00     16.33 o 
  -2   0  10       38.78       93.87      9.68 o 
  -1   0  10    15102.73    15332.58    146.99 o 
   0   0  10       15.63       53.45     10.88 o 
   1   0  10      806.35     1024.05     39.86 o 
   2   0  10      262.47      211.65     23.94 o 
   3   0  10     1405.35     1509.98     44.92 o 
   4   0  10     2883.93     2929.37     74.40 o 
   5   0  10     1822.90     1902.75     66.15 o 
   6   0  10       94.83       97.65     17.25 o 
   7   0  10      463.50      429.66     83.76 o 
   8   0  10       12.41       16.68     13.35 o 
  -8   1  10      206.87      210.49     17.42 o 
  -7   1  10        1.82        4.24      8.91 o 
  -6   1  10      667.05      671.03     34.40 o 
  -5   1  10      373.55      350.85     23.41 o 
  -4   1  10      258.75      262.87     16.38 o 
  -3   1  10       77.85       72.77      5.75 o 
  -2   1  10     1348.84     1350.50     21.03 o 
  -1   1  10      994.94     1060.92     19.81 o 
   0   1  10      764.03      668.61     13.02 o 
   1   1  10       99.03       86.07      7.22 o 
   2   1  10        7.88        2.77      2.82 o 
   3   1  10     1555.85     1617.34     30.07 o 
   4   1  10       24.65       25.66      3.39 o 
   5   1  10      459.74      445.24     24.85 o 
   6   1  10      123.35      115.98     10.02 o 
   7   1  10       57.39       43.28      6.92 o 
   8   1  10      103.39      100.30     25.98 o 
  -8   2  10      108.83      110.44     16.54 o 
  -7   2  10       30.45       35.80      9.03 o 
  -6   2  10     1580.36     1673.53     47.78 o 
  -5   2  10     1477.75     1536.52     51.51 o 
  -4   2  10      104.57       92.24      8.03 o 
  -3   2  10      488.00      485.35     16.90 o 
  -2   2  10     2974.67     3019.63     47.07 o 
  -1   2  10     1836.08     1843.42     24.86 o 
   0   2  10     3819.16     3899.07     45.64 o 
   1   2  10     1141.68     1308.23     26.92 o 
   2   2  10      497.86      507.70     20.56 o 
   3   2  10      697.95      679.72     19.67 o 
   4   2  10       26.91       31.03      6.01 o 
   5   2  10       93.27       88.11      8.07 o 
   6   2  10        0.14        1.62      5.50 o 
   7   2  10        2.05       -1.18      5.92 o 
  -8   3  10       70.00       53.89     11.54 o 
  -7   3  10      135.22      139.50     14.13 o 
  -6   3  10      147.14      147.04     13.01 o 
  -5   3  10     1770.33     1869.02     39.28 o 
  -4   3  10      384.02      373.45     14.36 o 
  -3   3  10     1636.17     1632.80     33.65 o 
  -2   3  10     1211.73     1208.11     26.70 o 
  -1   3  10      689.84      703.47     13.45 o 
   0   3  10     4072.08     4249.30     68.08 o 
   1   3  10     2975.82     3012.52     72.51 o 
   2   3  10     1715.12     1794.51     54.08 o 
   3   3  10      815.62      794.47     29.75 o 
   4   3  10       22.04       13.86      6.52 o 
   5   3  10     1060.88     1208.94     30.36 o 
   6   3  10      230.75      243.58     22.96 o 
   7   3  10        0.67        8.18      3.36 o 
  -8   4  10        2.31        6.18      6.30 o 
  -7   4  10        6.16       11.54      9.23 o 
  -6   4  10       78.07       73.47      8.30 o 
  -5   4  10      104.72      102.80      9.52 o 
  -4   4  10     1304.12     1326.23     31.97 o 
  -3   4  10      613.88      638.46     24.12 o 
  -2   4  10      145.51      141.88     10.26 o 
  -1   4  10      308.59      305.94      9.82 o 
   0   4  10      127.30      147.22      8.36 o 
   1   4  10     4091.08     4307.53    104.49 o 
   2   4  10     2137.35     2278.23     56.57 o 
   3   4  10       76.62       80.24      9.48 o 
   4   4  10      108.43      103.89      9.13 o 
   5   4  10       54.97       50.33      7.30 o 
   6   4  10      526.00      527.36     47.99 o 
   7   4  10      419.79      384.17     58.35 o 
  -7   5  10        5.87       20.40     34.26 o 
  -6   5  10       96.14       86.66     10.42 o 
  -5   5  10        2.66        5.05      5.55 o 
  -4   5  10        8.19        2.44      4.98 o 
  -3   5  10       18.44       13.60      4.86 o 
  -2   5  10      100.29       92.62      6.88 o 
  -1   5  10       25.26       32.48      9.82 o 
   0   5  10       14.38       19.45      6.22 o 
   1   5  10        8.69       22.18     12.10 o 
   2   5  10      550.05      613.98     25.62 o 
   3   5  10     1834.25     1880.76     43.53 o 
   4   5  10        0.89        0.22      7.55 o 
   5   5  10        6.48        3.34      6.18 o 
   6   5  10        2.69       10.94      8.46 o 
   7   5  10       20.90       19.54     10.62 o 
  -7   6  10        5.74        4.81      6.16 o 
  -6   6  10       91.22       85.27     14.33 o 
  -5   6  10       22.03       18.35      5.28 o 
  -4   6  10      703.06      691.26     28.31 o 
  -3   6  10      756.88      789.67     32.51 o 
  -2   6  10       25.18       14.46      5.82 o 
  -1   6  10      186.00      182.21     12.83 o 
   0   6  10        0.20       16.04      7.52 o 
   1   6  10     1463.03     1597.06     40.76 o 
   2   6  10     1027.53     1126.58     43.46 o 
   3   6  10       53.93       81.79     16.88 o 
   4   6  10      253.71      221.08     21.74 o 
   5   6  10        1.18        6.62      7.24 o 
   6   6  10      216.25      212.38     21.94 o 
  -6   7  10       25.73       19.64      7.55 o 
  -5   7  10      166.98      152.52     15.30 o 
  -4   7  10       44.85       32.88      7.55 o 
  -3   7  10       58.92       75.67      7.78 o 
  -2   7  10      489.79      517.81     23.36 o 
  -1   7  10      309.47      265.01     19.52 o 
   0   7  10      508.80      549.74     31.82 o 
   1   7  10      283.27      288.18     20.42 o 
   2   7  10       10.40       14.79     12.34 o 
   3   7  10      579.32      655.78     29.54 o 
   4   7  10       33.29       31.08      7.41 o 
   5   7  10      273.40      238.15     20.39 o 
  -5   8  10        0.19       -9.39      9.39 o 
  -4   8  10       92.93       77.76      8.98 o 
  -3   8  10       61.13       57.11      9.89 o 
  -2   8  10      105.37      106.76     10.85 o 
  -1   8  10      125.52      145.31     15.88 o 
   0   8  10       14.42        9.61      7.12 o 
   1   8  10       85.31      110.53     13.71 o 
   2   8  10      150.67      107.31     30.18 o 
   3   8  10       24.12       10.01      7.58 o 
   4   8  10       40.78       49.70      9.47 o 
  -4   9  10       14.72       30.13     10.51 o 
  -3   9  10      126.63      126.75     12.19 o 
  -2   9  10      194.44      216.84     14.69 o 
  -1   9  10       21.58       18.80     10.27 o 
   0   9  10       61.99       73.75     12.51 o 
   1   9  10       26.18       43.66      7.61 o 
   2   9  10       44.68       87.02     18.32 o 
   3   9  10      227.27      203.37     19.96 o 
  -2  10  10      101.50      100.88     16.50 o 
  -1  10  10       75.29       83.77     14.31 o 
   0  10  10      181.54      179.22     27.06 o 
   1  10  10      313.85      251.07     50.72 o 
  -8   1  11       52.68       57.82     11.31 o 
  -7   1  11       82.26       78.88     12.56 o 
  -6   1  11       73.90       86.87     10.88 o 
  -5   1  11     1282.30     1344.90     32.32 o 
  -4   1  11      259.93      246.87     13.98 o 
  -3   1  11      482.97      446.21     12.13 o 
  -2   1  11      683.17      660.92     15.16 o 
  -1   1  11       66.42       75.01      6.53 o 
   0   1  11     3783.07     3710.83     63.90 o 
   1   1  11     1490.75     1447.16     52.02 o 
   2   1  11      374.25      423.94      8.67 o 
   3   1  11     2104.94     2158.48     27.34 o 
   4   1  11      136.59      134.01     12.67 o 
   5   1  11      657.74      632.73     34.75 o 
   6   1  11      547.13      577.54     28.08 o 
   7   1  11        0.19        7.12      4.89 o 
  -8   2  11       35.97       23.95      9.66 o 
  -7   2  11      103.99      112.37     12.52 o 
  -6   2  11      933.10      955.85     46.94 o 
  -5   2  11      468.22      479.61     29.56 o 
  -4   2  11      240.93      237.08     13.29 o 
  -3   2  11     4284.10     4459.11     84.15 o 
  -2   2  11     1690.13     1763.74     29.65 o 
  -1   2  11     2477.83     2638.79     41.40 o 
   0   2  11     2223.93     2224.71     41.35 o 
   1   2  11      760.86      662.82     32.16 o 
   2   2  11     1176.95     1106.94     31.14 o 
   3   2  11      113.42      120.66     11.22 o 
   4   2  11     2998.81     3280.83     71.65 o 
   5   2  11      464.94      460.31     41.82 o 
   6   2  11       87.76      101.47     12.97 o 
   7   2  11      485.34      438.95     29.76 o 
  -8   3  11        0.97        0.30     10.21 o 
  -7   3  11        5.55       12.13      5.48 o 
  -6   3  11        8.68       17.02     14.75 o 
  -5   3  11      304.98      280.95     20.20 o 
  -4   3  11      136.91      142.99     11.91 o 
  -3   3  11        0.67        6.05      6.24 o 
  -2   3  11      203.24      223.59      8.87 o 
  -1   3  11        3.90        2.71      3.62 o 
   0   3  11       51.06       52.62      4.74 o 
   1   3  11      126.08      139.60     12.20 o 
   2   3  11      129.39      141.72     16.21 o 
   3   3  11      303.60      293.16     19.96 o 
   4   3  11       68.02       69.50      7.20 o 
   5   3  11       16.88       13.30      4.26 o 
   6   3  11       24.55       15.05      4.20 o 
   7   3  11       31.67       25.88      5.40 o 
  -8   4  11      116.30      100.68     14.74 o 
  -7   4  11       89.36       75.22      9.15 o 
  -6   4  11      314.32      308.11     28.55 o 
  -5   4  11       64.09       65.01      7.82 o 
  -4   4  11      395.51      361.83     16.26 o 
  -3   4  11      210.96      194.59      9.05 o 
  -2   4  11       47.13       49.14      6.65 o 
  -1   4  11     1655.98     1735.63     31.98 o 
   0   4  11        5.99        9.70      5.16 o 
   1   4  11       13.89       -2.23     14.07 o 
   2   4  11      651.07      669.11     45.70 o 
   3   4  11       37.19       35.24      7.34 o 
   4   4  11       50.03       43.91      7.59 o 
   5   4  11       40.56       45.22      7.42 o 
   6   4  11       40.52       43.42      5.98 o 
   7   4  11      140.64      125.58     19.52 o 
  -7   5  11      213.73      213.62     22.28 o 
  -6   5  11       19.84       11.85      6.19 o 
  -5   5  11      754.44      754.22     33.38 o 
  -4   5  11      128.94      123.84      7.51 o 
  -3   5  11      572.13      577.02     21.09 o 
  -2   5  11      286.94      297.21     23.48 o 
  -1   5  11        6.85        3.81     10.99 o 
   0   5  11     2860.01     2932.33     67.85 o 
   1   5  11     2181.25     2169.61     77.95 o 
   2   5  11        1.30       17.87     12.04 o 
   3   5  11      223.19      250.20     22.59 o 
   4   5  11        2.31        7.62      7.09 o 
   5   5  11      508.47      524.14     27.73 o 
   6   5  11      616.73      685.40     48.32 o 
  -7   6  11       10.49       24.96      6.17 o 
  -6   6  11       22.54       12.39     10.03 o 
  -5   6  11        0.25        0.49      5.42 o 
  -4   6  11      138.62      132.18      8.42 o 
  -3   6  11      203.55      160.94     14.06 o 
  -2   6  11      106.94      102.12      9.65 o 
  -1   6  11       35.63       33.05      6.48 o 
   0   6  11       84.09       72.95     20.67 o 
   1   6  11      598.76      541.26     50.56 o 
   2   6  11      652.16      739.14     55.94 o 
   3   6  11      125.68      117.03     14.69 o 
   4   6  11      117.50      144.80     14.50 o 
   5   6  11        4.19       14.62      4.95 o 
   6   6  11       90.15       82.74     15.23 o 
  -6   7  11       11.60        9.33     10.61 o 
  -5   7  11       48.40       60.60     11.57 o 
  -4   7  11       18.36       22.25      9.65 o 
  -3   7  11       15.98       27.57      6.03 o 
  -2   7  11      143.65      158.62     13.42 o 
  -1   7  11      119.33      129.86     13.51 o 
   0   7  11       79.68       59.43      8.46 o 
   1   7  11       84.68       91.61     17.77 o 
   2   7  11      892.49      993.07     37.76 o 
   3   7  11      247.81      288.86     20.39 o 
   4   7  11       23.20       24.94     16.74 o 
   5   7  11       17.13       10.78      8.92 o 
  -5   8  11        0.10        2.01      8.26 o 
  -4   8  11      143.93      169.18     16.63 o 
  -3   8  11      116.76      120.71     12.24 o 
  -2   8  11        0.69       -8.38      9.74 o 
  -1   8  11      992.19     1121.89     65.02 o 
   0   8  11        1.16        9.70     11.38 o 
   1   8  11      120.11      159.38     16.18 o 
   2   8  11      342.84      341.78     67.55 o 
   3   8  11       43.39       23.74      7.94 o 
   4   8  11      283.16      307.18     31.46 o 
  -4   9  11       81.83       64.78     16.55 o 
  -3   9  11       36.83       26.71      9.49 o 
  -2   9  11       98.51       83.16     12.24 o 
  -1   9  11        8.98       16.87      8.46 o 
   0   9  11      180.02      179.33     20.09 o 
   1   9  11       70.47       88.32     13.81 o 
   2   9  11       50.34       56.04     11.22 o 
   3   9  11       61.81       66.24     15.75 o 
  -1  10  11       16.41       10.27     17.62 o 
   0  10  11       39.05       43.89     18.14 o 
  -8   0  12       21.80       33.04     13.06 o 
  -7   0  12      766.52      830.77     44.79 o 
  -6   0  12     5449.51     6134.13     99.49 o 
  -5   0  12     2877.83     3139.92    100.00 o 
  -4   0  12      932.43     1010.32     48.48 o 
  -3   0  12      344.25      369.94     18.43 o 
  -2   0  12     1588.75     1698.55     42.43 o 
  -1   0  12    16342.62    16937.96    112.87 o 
   0   0  12     3353.72     3317.99     76.84 o 
   1   0  12       74.64       73.69      8.49 o 
   2   0  12     2341.40     2589.66     65.70 o 
   3   0  12      900.56      962.21     26.01 o 
   4   0  12     1055.22     1101.06     39.57 o 
   5   0  12     2990.14     3262.54    131.84 o 
   6   0  12       18.70       17.77     11.78 o 
   7   0  12       67.73       70.21     11.08 o 
  -8   1  12       44.43       30.12      9.09 o 
  -7   1  12      299.12      315.35     30.97 o 
  -6   1  12       25.31       14.42     10.48 o 
  -5   1  12      514.81      568.32     24.31 o 
  -4   1  12      165.94      180.73     12.02 o 
  -3   1  12       20.36       20.62      4.24 o 
  -2   1  12     1473.45     1451.28     25.42 o 
  -1   1  12      157.84      176.52      9.18 o 
   0   1  12      460.66      431.05     13.78 o 
   1   1  12     1556.69     1410.76     51.79 o 
   2   1  12      162.31      169.40      9.86 o 
   3   1  12      722.30      601.70     21.54 o 
   4   1  12       37.21       41.58      5.00 o 
   5   1  12       34.61       34.03      8.72 o 
   6   1  12      984.28     1065.46     40.03 o 
   7   1  12        5.41        1.41      5.58 o 
  -8   2  12        7.33       27.69      9.06 o 
  -7   2  12       50.95       64.91      9.78 o 
  -6   2  12      129.17      131.02     15.41 o 
  -5   2  12      174.97      168.91     16.44 o 
  -4   2  12        0.13        2.81      3.67 o 
  -3   2  12       10.95       12.31      5.06 o 
  -2   2  12      588.25      548.25     17.14 o 
  -1   2  12      708.89      675.87     21.01 o 
   0   2  12     4080.78     4182.34     63.83 o 
   1   2  12      340.91      325.35     13.91 o 
   2   2  12      129.03      142.53     19.05 o 
   3   2  12       26.66       22.68      5.52 o 
   4   2  12     1494.34     1452.77     63.39 o 
   5   2  12      279.29      256.10     26.27 o 
   6   2  12       35.42       28.08      4.91 o 
   7   2  12        1.41       -1.86      5.73 o 
  -8   3  12       59.83       51.62      9.73 o 
  -7   3  12       74.40       64.98      9.46 o 
  -6   3  12       71.74       83.06     10.03 o 
  -5   3  12      369.21      408.56     20.69 o 
  -4   3  12      985.92      962.68     28.97 o 
  -3   3  12       58.66       57.09      5.38 o 
  -2   3  12     1496.73     1477.36     35.35 o 
  -1   3  12       39.38       34.18      6.34 o 
   0   3  12     2800.26     2852.82     49.11 o 
   1   3  12     2650.54     2622.99     53.84 o 
   2   3  12        7.72        9.80      5.75 o 
   3   3  12     2484.57     2651.49     45.17 o 
   4   3  12       49.23       49.39      7.24 o 
   5   3  12     1058.47     1093.46     28.29 o 
   6   3  12      182.78      177.75     23.02 o 
   7   3  12       23.62       15.28      4.54 o 
  -7   4  12        2.40       10.92      5.31 o 
  -6   4  12       44.41       47.86      8.52 o 
  -5   4  12       22.59       34.63      6.22 o 
  -4   4  12     2420.52     2457.52     51.61 o 
  -3   4  12      783.58      825.11     21.17 o 
  -2   4  12      338.92      308.23     15.37 o 
  -1   4  12      859.31      885.47     16.95 o 
   0   4  12      157.58      166.11     14.06 o 
   1   4  12     1378.21     1383.17     36.52 o 
   3   4  12       18.85       15.56      6.39 o 
   4   4  12      703.88      721.36     30.45 o 
   5   4  12       23.43       32.32      5.74 o 
   6   4  12      288.69      232.40     28.32 o 
   7   4  12       75.91       75.39     17.00 o 
  -7   5  12       12.68       21.86     10.55 o 
  -6   5  12        0.15       14.89      7.81 o 
  -5   5  12        5.31        5.66      6.76 o 
  -4   5  12        0.68        3.71      4.94 o 
  -3   5  12      117.48      118.83     10.13 o 
  -2   5  12      101.37       77.90     11.31 o 
  -1   5  12      124.20      111.85     10.12 o 
   0   5  12       86.25       96.47     14.10 o 
   1   5  12      385.52      352.95     33.66 o 
   2   5  12       28.01       25.97     10.20 o 
   3   5  12       39.48       54.20      9.14 o 
   4   5  12        3.33       14.84      6.24 o 
   5   5  12       18.35       11.92      5.82 o 
   6   5  12        0.44       12.32      8.98 o 
  -7   6  12       16.45       20.67      9.61 o 
  -6   6  12      142.31      142.62     16.55 o 
  -5   6  12       29.17       20.64      5.85 o 
  -4   6  12      404.19      456.11     36.89 o 
  -3   6  12     1177.91     1262.60     29.12 o 
  -2   6  12        1.96        1.67      5.44 o 
  -1   6  12       74.08       63.15      7.71 o 
   0   6  12      126.36      136.35     12.13 o 
   1   6  12      474.14      449.40     20.46 o 
   2   6  12      590.42      654.88     76.97 o 
   3   6  12      110.17      113.57     14.34 o 
   4   6  12        1.85       15.11     10.57 o 
   5   6  12      288.44      241.89     31.14 o 
   6   6  12       37.16       33.66      8.26 o 
  -6   7  12        0.04      -10.75     10.75 o 
  -5   7  12      210.26      276.39     22.27 o 
  -4   7  12        3.79        9.37      3.06 o 
  -3   7  12      131.04      128.18      9.95 o 
  -2   7  12     1258.66     1444.63     43.91 o 
  -1   7  12        0.17       -3.11     10.27 o 
   0   7  12      296.02      313.09     31.65 o 
   1   7  12      293.96      380.25     36.37 o 
   2   7  12        0.25        2.18      9.94 o 
   3   7  12      175.32      218.85     19.67 o 
   4   7  12       34.05       52.15      8.84 o 
   5   7  12       68.27       67.55      9.85 o 
  -5   8  12        0.08       -9.84      9.84 o 
  -4   8  12        0.08        4.16      7.30 o 
  -3   8  12       17.25       35.19      8.80 o 
  -2   8  12       97.85       90.00     17.82 o 
  -1   8  12      451.98      518.60     27.16 o 
   0   8  12        2.32       16.15     10.78 o 
   1   8  12       29.00       44.10     10.39 o 
   2   8  12       11.16       14.92     11.43 o 
   3   8  12      226.70      210.16     26.02 o 
   4   8  12       20.21       32.25      8.36 o 
  -3   9  12       11.18        9.07      5.43 o 
  -2   9  12      125.05      130.28     19.12 o 
  -1   9  12       33.53       56.39     11.66 o 
   0   9  12      118.29      112.62     13.64 o 
   1   9  12        1.13        8.10     15.77 o 
   2   9  12        0.34       -4.57     11.12 o 
  -8   1  13       16.95       22.41      9.13 o 
  -7   1  13       83.72       73.22      8.42 o 
  -6   1  13       33.00       27.97     10.65 o 
  -5   1  13      892.38      879.22     26.39 o 
  -4   1  13     1297.50     1293.19     32.84 o 
  -3   1  13        0.68        1.22      3.66 o 
  -2   1  13      430.70      418.67     31.33 o 
  -1   1  13       66.08       82.89      7.02 o 
   0   1  13     3807.94     3832.40     64.36 o 
   1   1  13     3095.59     2913.93     82.80 o 
   2   1  13       66.67       79.67      7.52 o 
   3   1  13      120.59      156.99     11.67 o 
   4   1  13       69.44       95.03      8.82 o 
   5   1  13      515.25      493.14     31.78 o 
   6   1  13      751.24      892.69     87.66 o 
   7   1  13       21.13       17.59      4.97 o 
  -8   2  13      121.68      135.67     16.96 o 
  -7   2  13      206.65      199.48     16.27 o 
  -6   2  13     1374.49     1491.18     39.92 o 
  -5   2  13       11.92        5.50      4.95 o 
  -4   2  13       14.04       16.38      5.42 o 
  -3   2  13     1624.21     1564.79     55.09 o 
  -2   2  13      673.36      703.71     18.36 o 
  -1   2  13     2198.50     2274.87     42.44 o 
   0   2  13     1989.70     1979.96     38.23 o 
   1   2  13      744.09      783.05     25.46 o 
   2   2  13     1332.26     1377.14     37.26 o 
   3   2  13      242.87      266.51     15.68 o 
   4   2  13     1239.47     1185.95     35.61 o 
   5   2  13      334.11      384.57     44.46 o 
   6   2  13       56.66       49.96      6.01 o 
   7   2  13      313.43      321.67     52.06 o 
  -8   3  13      194.08      204.56     18.82 o 
  -7   3  13      116.71      141.52     15.26 o 
  -6   3  13       62.55       73.87      9.51 o 
  -5   3  13        0.20       -6.45      8.17 o 
  -4   3  13      135.95      109.66      8.43 o 
  -3   3  13      209.36      223.99     11.79 o 
  -2   3  13      329.62      315.48     27.86 o 
  -1   3  13      367.96      360.66     12.12 o 
   0   3  13      537.83      547.71     20.34 o 
   1   3  13      317.67      301.07     23.10 o 
   2   3  13      150.48      150.48     17.38 o 
   3   3  13      104.88      119.55     10.65 o 
   4   3  13      149.41      155.00     16.17 o 
   5   3  13       93.92       75.58      9.72 o 
   6   3  13        7.41        2.15      8.04 o 
   7   3  13        3.23        2.32     18.81 o 
  -7   4  13        5.73        8.40      7.72 o 
  -6   4  13       73.09       79.34     14.78 o 
  -5   4  13       64.32       62.45     11.28 o 
  -4   4  13      331.66      285.55     11.58 o 
  -3   4  13      543.36      536.34     16.83 o 
  -2   4  13       54.75       53.09      5.82 o 
  -1   4  13     1676.06     1747.70     34.09 o 
   0   4  13      636.68      619.99     21.30 o 
   1   4  13      195.63      222.51     16.49 o 
   2   4  13      495.52      521.36     72.21 o 
   3   4  13        5.42        3.82      7.46 o 
   4   4  13     1029.58      981.59     30.57 o 
   5   4  13      474.04      427.58     34.22 o 
   6   4  13        7.15       20.28      7.57 o 
  -7   5  13      183.29      164.20     21.82 o 
  -6   5  13       49.99       40.25      9.23 o 
  -5   5  13      194.75      208.17     16.03 o 
  -4   5  13      270.74      258.50     15.74 o 
  -3   5  13      637.51      564.08     22.31 o 
  -2   5  13     2145.18     2194.72     56.08 o 
  -1   5  13      859.95      933.07     27.23 o 
   0   5  13      149.36      133.12     14.01 o 
   1   5  13      236.28      221.44     20.07 o 
   2   5  13      561.32      614.25     83.30 o 
   3   5  13     1249.03     1405.91     51.19 o 
   4   5  13      445.81      437.72     56.44 o 
   5   5  13       38.69       36.25      7.89 o 
   6   5  13      232.00      199.31     20.56 o 
  -6   6  13      114.05       95.45     15.39 o 
  -5   6  13        3.34        1.91      8.03 o 
  -4   6  13        5.76        5.93      3.46 o 
  -3   6  13      265.38      280.84     18.36 o 
  -2   6  13      224.90      228.77     23.75 o 
  -1   6  13      369.06      358.40     26.95 o 
   0   6  13       96.04       95.43     10.58 o 
   1   6  13       18.39       32.18      9.80 o 
   2   6  13       43.86       50.06     17.95 o 
   3   6  13      106.91      108.02     16.07 o 
   4   6  13      231.27      230.39     19.15 o 
   5   6  13       24.76       32.78      8.17 o 
  -6   7  13       70.79       53.08     12.15 o 
  -5   7  13        3.31        8.04     10.51 o 
  -4   7  13       35.59       30.90      6.88 o 
  -3   7  13       19.23       26.60      6.17 o 
  -2   7  13        0.85        9.60      7.18 o 
  -1   7  13       11.51       31.64     10.96 o 
   0   7  13        1.06       24.41      7.33 o 
   1   7  13      178.34      174.22     17.90 o 
   2   7  13       27.50       29.25     11.24 o 
   3   7  13        8.49       18.81      6.42 o 
   4   7  13        8.95       34.56      9.35 o 
   5   7  13       13.78        9.01     10.26 o 
  -5   8  13      151.70      116.52     25.99 o 
  -4   8  13       98.12       39.05     10.95 o 
  -3   8  13       96.54       94.52     11.64 o 
  -2   8  13       79.14       68.59     11.18 o 
  -1   8  13      244.80      267.78     32.81 o 
   0   8  13       60.60       47.42      9.44 o 
   1   8  13       17.66       66.37     50.00 o 
   2   8  13      611.75      566.49     55.42 o 
   3   8  13      136.59      138.29     17.55 o 
   4   8  13      122.21      140.05     16.18 o 
  -3   9  13       62.94       61.94     10.69 o 
  -2   9  13       36.15       30.22      8.04 o 
  -1   9  13        9.06        3.88      7.17 o 
   0   9  13       70.04       61.50     14.18 o 
   1   9  13      298.85      294.80     37.35 o 
   2   9  13       16.04       23.71     12.70 o 
  -8   0  14       31.43       34.15     20.12 o 
  -7   0  14       31.98       29.44     20.42 o 
  -6   0  14       39.86       52.21     14.45 o 
  -5   0  14     1281.14     1222.97     54.06 o 
  -4   0  14      442.38      438.38     31.30 o 
  -3   0  14      249.25      270.39     27.71 o 
  -2   0  14       19.13       30.17      6.57 o 
  -1   0  14     3140.06     3209.69    101.13 o 
   0   0  14     7474.49     8040.42    211.35 o 
   1   0  14        6.31        3.79      5.77 o 
   2   0  14     2219.36     2325.79    132.55 o 
   3   0  14      575.84      558.61     29.98 o 
   4   0  14       96.96      105.77     15.03 o 
   5   0  14     3088.02     3577.34    116.22 o 
   6   0  14        8.09        3.18     18.00 o 
   7   0  14      134.17      100.64     13.90 o 
  -8   1  14        0.19       -0.27     11.14 o 
  -7   1  14      188.30      181.11     16.71 o 
  -6   1  14       56.53       59.33      9.28 o 
  -5   1  14       22.93       28.20     10.27 o 
  -4   1  14      624.84      585.38     25.37 o 
  -3   1  14       30.00       20.79      9.75 o 
  -2   1  14     1152.18     1122.94     23.78 o 
  -1   1  14        3.68       14.30      4.43 o 
   0   1  14      439.87      424.80     14.64 o 
   1   1  14     1511.22     1487.98     37.02 o 
   2   1  14       33.22       42.78      5.02 o 
   3   1  14      159.50      173.38     11.66 o 
   4   1  14        1.37        9.99      6.88 o 
   5   1  14       50.05       44.89      6.38 o 
   6   1  14      200.84      185.91     19.21 o 
   7   1  14      101.23       76.50     11.32 o 
  -8   2  14        6.02        6.86     11.79 o 
  -7   2  14      157.29      158.34     13.94 o 
  -6   2  14      467.33      463.35     30.55 o 
  -5   2  14      234.51      230.72     20.48 o 
  -4   2  14       85.89       90.26      7.36 o 
  -3   2  14       96.68       89.58      7.07 o 
  -2   2  14       88.55       97.22      8.37 o 
  -1   2  14     1538.04     1533.67     39.73 o 
   0   2  14      645.16      642.72     21.11 o 
   1   2  14      181.19      172.86     10.78 o 
   2   2  14        7.94       14.10      6.71 o 
   3   2  14       92.75       74.87      7.31 o 
   4   2  14     1300.92     1239.04     44.85 o 
   5   2  14      144.88      121.71     12.41 o 
   6   2  14      155.61      148.97     15.37 o 
   7   2  14        3.72       33.17      9.29 o 
  -7   3  14      445.47      413.84     22.59 o 
  -6   3  14       15.30       40.59      6.28 o 
  -5   3  14      397.51      437.34     29.24 o 
  -4   3  14      556.26      571.53     22.41 o 
  -3   3  14        0.20       21.63      5.43 o 
  -2   3  14     2402.12     2411.02     50.45 o 
  -1   3  14      424.71      433.55     20.49 o 
   0   3  14      527.37      576.67     23.95 o 
   1   3  14       58.12       48.03      6.88 o 
   2   3  14     1092.33     1137.46     37.54 o 
   3   3  14     1706.16     1752.09     48.72 o 
   4   3  14      784.83      753.02     19.93 o 
   5   3  14      236.64      280.90     19.98 o 
   6   3  14      263.19      243.92     24.84 o 
  -7   4  14       32.03       32.40     13.64 o 
  -6   4  14        6.91        9.99      9.06 o 
  -5   4  14      140.97      149.23     14.76 o 
  -4   4  14      645.47      610.46     18.95 o 
  -3   4  14      186.02      186.64     13.22 o 
  -2   4  14      485.84      487.03     19.90 o 
  -1   4  14      567.03      581.43     21.70 o 
   0   4  14        2.06        1.58      8.26 o 
   1   4  14        1.77       -0.34     13.99 o 
   2   4  14      486.80      493.94     30.94 o 
   3   4  14      887.82      877.22     52.87 o 
   4   4  14      174.03      168.77     19.12 o 
   5   4  14      427.39      366.63     41.38 o 
   6   4  14       14.35        9.90      7.50 o 
  -7   5  14        8.67       21.49      7.05 o 
  -6   5  14       16.07       14.25      4.45 o 
  -5   5  14       94.62       98.47      9.99 o 
  -4   5  14      194.61      187.78     10.89 o 
  -3   5  14      195.78      175.44     14.49 o 
  -2   5  14      106.63       92.11      8.84 o 
  -1   5  14        2.91       -2.73      9.36 o 
   0   5  14       21.30        9.69      7.51 o 
   1   5  14      839.02      788.13     39.32 o 
   2   5  14       80.34       70.68     10.50 o 
   3   5  14      163.19      169.37     24.91 o 
   4   5  14       15.76       18.17      6.33 o 
   5   5  14        1.01        2.14      6.83 o 
   6   5  14        7.74        5.14      6.62 o 
  -6   6  14      156.03      153.01     19.91 o 
  -5   6  14       17.34       38.52     11.25 o 
  -4   6  14      174.27      166.93     14.75 o 
  -3   6  14     1262.29     1301.45     26.63 o 
  -2   6  14       50.97       36.20      9.43 o 
  -1   6  14        4.48       -0.77      9.40 o 
   0   6  14     1127.17     1201.83     35.79 o 
   1   6  14      548.53      459.77     45.17 o 
   2   6  14     1512.29     1741.13     36.97 o 
   3   6  14       20.27       18.84      8.68 o 
   4   6  14       26.67       22.11      7.40 o 
   5   6  14       97.54       89.20     13.72 o 
  -5   7  14       47.63       42.64     16.95 o 
  -4   7  14       61.65       45.69      9.63 o 
  -3   7  14       74.52       64.52      8.31 o 
  -2   7  14      751.12      788.19     24.57 o 
  -1   7  14      295.77      290.20     23.20 o 
   0   7  14       25.34       24.33      7.79 o 
   1   7  14      493.57      505.02     28.68 o 
   2   7  14      218.71      207.24     21.24 o 
   3   7  14      413.30      387.62     30.79 o 
   4   7  14      131.45      148.46     16.24 o 
  -4   8  14        5.45        4.81      7.03 o 
  -3   8  14        6.87       28.90     10.56 o 
  -2   8  14       31.61       51.65     11.42 o 
  -1   8  14        7.29        6.54     10.86 o 
   0   8  14       53.21       61.74     13.85 o 
   1   8  14       18.52       27.34     11.30 o 
   2   8  14        5.84       11.44      6.99 o 
   3   8  14      110.47       96.69     14.40 o 
  -2   9  14      104.20       86.63     14.97 o 
  -1   9  14       53.54       55.38     10.75 o 
   0   9  14       86.07       76.18     16.56 o 
   1   9  14       59.63       49.25     26.49 o 
  -8   1  15        1.53       16.76     12.10 o 
  -7   1  15       43.68       37.12      9.14 o 
  -6   1  15       37.90       40.97      9.97 o 
  -5   1  15     1079.31     1166.27     37.87 o 
  -4   1  15     1899.49     2026.89     59.65 o 
  -3   1  15       44.05       45.87      5.26 o 
  -2   1  15       82.75       92.09      8.50 o 
  -1   1  15      175.83      180.85     13.60 o 
   0   1  15        7.40       13.35      4.43 o 
   1   1  15     4331.96     4338.58     75.21 o 
   2   1  15      396.93      419.74     28.77 o 
   3   1  15       21.67       11.98      6.14 o 
   4   1  15      496.75      480.68     27.00 o 
   5   1  15       36.29       41.91      8.92 o 
   6   1  15      389.18      306.36     38.80 o 
  -8   2  15      167.83      149.64     17.04 o 
  -7   2  15      301.50      366.57     29.40 o 
  -6   2  15      251.54      233.40     16.98 o 
  -5   2  15       28.16       20.20      7.41 o 
  -4   2  15        9.67        8.64      3.37 o 
  -3   2  15     2602.92     2671.31     43.07 o 
  -2   2  15      254.29      248.57     14.32 o 
  -1   2  15     1229.98     1265.04     33.54 o 
   0   2  15     1996.81     2080.27     39.77 o 
   1   2  15       26.75       33.65      6.24 o 
   2   2  15     1019.29     1100.50     53.41 o 
   3   2  15      687.55      722.25     26.21 o 
   4   2  15     1167.98      951.09     51.63 o 
   5   2  15      525.08      481.17     33.79 o 
   6   2  15       74.78       72.22     19.70 o 
  -7   3  15       37.22       27.31      9.31 o 
  -6   3  15      311.49      335.61     21.93 o 
  -5   3  15       38.07       21.90      8.78 o 
  -4   3  15      146.20      111.69     12.18 o 
  -3   3  15      990.63      960.01     22.02 o 
  -2   3  15      795.48      830.17     18.31 o 
  -1   3  15      611.90      640.03     17.15 o 
   0   3  15     1196.92     1100.42     30.58 o 
   1   3  15       36.73       40.72      6.78 o 
   2   3  15      725.25      723.59     24.54 o 
   3   3  15      150.68      159.13     12.28 o 
   4   3  15      699.69      751.28     34.22 o 
   5   3  15       87.81       70.82      9.65 o 
   6   3  15       31.82       28.47      7.27 o 
  -7   4  15       10.67       18.50      7.43 o 
  -6   4  15       62.43       70.25     10.63 o 
  -5   4  15       85.59       70.04     12.00 o 
  -4   4  15        0.15        7.63      4.38 o 
  -3   4  15      361.36      318.86     16.89 o 
  -2   4  15      414.14      351.69     14.54 o 
  -1   4  15      634.34      581.47     21.47 o 
   0   4  15       27.31       15.76      8.10 o 
   1   4  15      353.10      350.64     24.80 o 
   2   4  15      647.09      712.03     54.07 o 
   3   4  15      171.93      174.77     20.76 o 
   4   4  15       37.12       39.20     14.40 o 
   5   4  15      346.97      405.95     37.41 o 
   6   4  15        0.07        7.77      5.69 o 
  -6   5  15      355.68      272.32     35.87 o 
  -5   5  15        6.63       14.98      6.22 o 
  -4   5  15      140.73      132.22      9.60 o 
  -3   5  15       66.84       69.85      6.46 o 
  -2   5  15     1172.67     1358.44     30.59 o 
  -1   5  15     1133.99     1249.47     42.30 o 
   0   5  15        1.46       13.59     11.40 o 
   1   5  15      751.11      731.93     36.19 o 
   2   5  15        3.65       -5.31     14.17 o 
   3   5  15      768.31      799.22     46.52 o 
   4   5  15      811.42      906.06     58.56 o 
   5   5  15        0.78        8.05     10.52 o 
  -6   6  15      299.93      279.91     29.87 o 
  -5   6  15       46.74       46.94     11.34 o 
  -4   6  15       36.86       41.29      8.07 o 
  -3   6  15      204.98      190.78     14.23 o 
  -2   6  15      137.86      114.14     21.39 o 
  -1   6  15       31.04       43.38     10.71 o 
   0   6  15      123.83      136.97     16.62 o 
   1   6  15        4.54        5.73      9.80 o 
   2   6  15      442.28      460.40     48.32 o 
   3   6  15      397.29      405.90     41.00 o 
   4   6  15       99.29      103.41     15.01 o 
   5   6  15       34.66       23.19     10.38 o 
  -5   7  15        0.01      -14.57     14.57 o 
  -4   7  15       58.28       51.41     10.09 o 
  -3   7  15       63.95       40.58     12.53 o 
  -2   7  15      136.06      143.03     14.48 o 
  -1   7  15      281.71      315.35     28.10 o 
   0   7  15       11.40       10.26      6.22 o 
   1   7  15        1.92       12.06      8.52 o 
   2   7  15        0.52       -5.70     10.80 o 
   3   7  15      202.34      218.57     21.15 o 
   4   7  15       13.20       24.06      9.73 o 
  -4   8  15       72.68       65.98     27.85 o 
  -3   8  15      166.12      195.53     22.72 o 
  -2   8  15       25.63       38.61     11.34 o 
  -1   8  15      327.95      321.09     26.31 o 
   0   8  15      239.39      284.04     30.99 o 
   1   8  15        1.04       -0.16      7.94 o 
   2   8  15       97.46       98.62     12.85 o 
   3   8  15       12.82       18.86      7.51 o 
  -2   9  15       76.90       31.57      9.54 o 
  -1   9  15       16.52       25.89     10.92 o 
   0   9  15       36.17       38.46     11.27 o 
  -7   0  16        0.38        8.60     11.48 o 
  -6   0  16       18.92       23.80     14.43 o 
  -5   0  16     1583.73     1670.30     44.79 o 
  -4   0  16      299.37      272.75     44.90 o 
  -3   0  16     1791.20     1837.95     87.40 o 
  -2   0  16        4.98        4.42      6.74 o 
  -1   0  16        4.15       -0.44     10.07 o 
   0   0  16     5742.12     6481.62    216.55 o 
   1   0  16       13.54       15.57      7.72 o 
   2   0  16     2748.12     2685.14    111.29 o 
   3   0  16       54.36       27.14     10.25 o 
   4   0  16       45.70       59.05      9.51 o 
   5   0  16     1308.87     1565.72     41.67 o 
   6   0  16       95.56      115.36     20.63 o 
  -7   1  16      113.45       96.33     13.19 o 
  -6   1  16        1.48        8.18      7.39 o 
  -5   1  16        3.24        9.21      7.42 o 
  -4   1  16      428.82      435.32     30.42 o 
  -3   1  16      107.80       85.02      7.50 o 
  -2   1  16      200.66      200.55     10.65 o 
  -1   1  16     2935.75     2973.10     57.94 o 
   0   1  16      378.14      374.88     28.49 o 
   1   1  16      866.79      829.10     31.62 o 
   2   1  16       52.77       55.19      7.66 o 
   3   1  16     1090.53      994.50     33.22 o 
   4   1  16      396.13      377.77     26.54 o 
   5   1  16       12.64       11.62      7.94 o 
   6   1  16      328.73      343.76     30.25 o 
  -7   2  16      109.08       93.75     14.32 o 
  -6   2  16       53.42       57.95      7.85 o 
  -5   2  16       35.64       32.40      9.12 o 
  -4   2  16        2.67        7.42      8.87 o 
  -3   2  16       77.73       67.81      7.30 o 
  -2   2  16      254.63      280.56     17.59 o 
  -1   2  16      771.04      755.54     23.28 o 
   0   2  16      151.70      162.83      9.11 o 
   1   2  16       25.52       15.34      5.21 o 
   2   2  16        4.89       11.28      6.18 o 
   3   2  16      300.69      271.33     22.34 o 
   4   2  16       26.25       21.43      6.60 o 
   5   2  16       31.69       30.02      8.39 o 
   6   2  16       28.53       28.57      9.26 o 
  -7   3  16      496.77      446.71     54.80 o 
  -6   3  16       80.35       78.63     10.68 o 
  -5   3  16      427.46      503.08     33.62 o 
  -4   3  16      438.78      452.98     22.59 o 
  -3   3  16      898.33      874.98     25.10 o 
  -2   3  16     1333.41     1328.40     34.65 o 
  -1   3  16     1340.22     1330.98     25.28 o 
   0   3  16     1710.64     1678.00     32.48 o 
   1   3  16      500.81      530.63     25.23 o 
   2   3  16     1608.68     1704.79     45.69 o 
   3   3  16      635.65      624.08     64.17 o 
   4   3  16      936.03      892.50     74.54 o 
   5   3  16        0.19        7.16      4.99 o 
   6   3  16       87.07       68.68     11.66 o 
  -7   4  16       37.57       32.89      8.69 o 
  -6   4  16       82.16       79.26     14.85 o 
  -5   4  16      144.32      166.10     14.23 o 
  -4   4  16      327.87      300.41     23.38 o 
  -3   4  16      994.78      906.55     29.38 o 
  -2   4  16     1066.55      999.13     29.69 o 
  -1   4  16      844.47      884.31     30.37 o 
   0   4  16      168.08      188.48     16.77 o 
   1   4  16      165.73      151.17     16.64 o 
   2   4  16      940.15      964.41     27.73 o 
   3   4  16      272.93      302.10     30.28 o 
   4   4  16        1.75       12.76      6.14 o 
   5   4  16      171.98      158.05     22.53 o 
  -6   5  16        2.29       12.18      6.46 o 
  -5   5  16        0.46       11.69      4.50 o 
  -4   5  16      114.12       91.03      8.43 o 
  -3   5  16        5.70       -5.83      5.83 o 
  -2   5  16       34.69       50.01      9.15 o 
  -1   5  16       59.44       67.42     13.11 o 
   0   5  16      268.58      228.01     19.54 o 
   1   5  16      637.65      592.76     37.83 o 
   2   5  16       36.65       30.84      9.23 o 
   3   5  16       97.38       95.33     11.83 o 
   4   5  16        9.58       14.14      6.45 o 
   5   5  16       34.73       22.91      6.89 o 
  -6   6  16        1.16       15.27      7.62 o 
  -5   6  16      169.41      169.28     18.16 o 
  -4   6  16        5.55       14.84      8.14 o 
  -3   6  16      494.25      508.01     52.85 o 
  -2   6  16        3.78        9.60      8.35 o 
  -1   6  16       80.77       72.57     11.41 o 
   0   6  16      589.12      653.01     27.18 o 
   1   6  16        0.22       12.20      7.67 o 
   2   6  16      492.43      526.62     34.21 o 
   3   6  16      293.71      259.19     26.50 o 
   4   6  16       10.07       19.11      7.83 o 
  -5   7  16        0.40       -7.68     16.58 o 
  -4   7  16      203.09      179.84     25.11 o 
  -3   7  16       24.28       24.29      9.05 o 
  -2   7  16      149.72      175.92     18.74 o 
  -1   7  16      201.05      206.62     15.06 o 
   0   7  16        3.69       13.45     12.08 o 
   1   7  16      488.42      574.00     40.62 o 
   2   7  16        2.60       13.39      8.46 o 
   3   7  16      197.70      196.73     19.59 o 
  -3   8  16       44.66       42.23      8.52 o 
  -2   8  16        6.63        6.92      8.08 o 
  -1   8  16       21.53       22.69      8.92 o 
   0   8  16      134.08      134.20     16.91 o 
   1   8  16       27.86       36.14     10.22 o 
   2   8  16      160.43      190.62     22.42 o 
  -7   1  17        8.21       17.01      7.28 o 
  -6   1  17        1.11        5.76      5.71 o 
  -5   1  17      470.18      490.97     19.85 o 
  -4   1  17     2234.03     2253.70     56.49 o 
  -3   1  17      954.30      920.85     23.38 o 
  -2   1  17      234.43      214.90     14.97 o 
  -1   1  17       48.21       51.91      7.04 o 
   0   1  17      422.40      449.44     30.54 o 
   1   1  17     5028.79     5243.30     53.91 o 
   2   1  17      468.28      546.47     21.82 o 
   3   1  17       30.19       23.31      5.40 o 
   4   1  17      135.70      137.40     14.53 o 
   5   1  17        3.18       -8.10      8.10 o 
   6   1  17      529.42      430.38     59.94 o 
  -7   2  17       96.76       81.91     11.27 o 
  -6   2  17      261.36      268.12     18.34 o 
  -5   2  17      137.09      140.56     14.49 o 
  -4   2  17       37.09       41.48      6.36 o 
  -3   2  17     1368.05     1403.90     34.34 o 
  -2   2  17     1210.06     1228.89     24.92 o 
  -1   2  17      281.58      288.83     20.47 o 
   0   2  17      155.08      173.22     15.10 o 
   1   2  17       97.32       57.05      6.81 o 
   2   2  17      331.38      375.68     29.54 o 
   3   2  17     1327.08     1324.18     46.62 o 
   4   2  17       18.52       28.28      7.03 o 
   5   2  17      378.93      378.53     42.42 o 
   6   2  17       43.76       40.05      9.26 o 
  -7   3  17       72.83       62.40     11.90 o 
  -6   3  17      155.05      146.70     21.18 o 
  -5   3  17       58.07       51.75      8.48 o 
  -4   3  17        0.21       12.90      8.08 o 
  -3   3  17       34.57       20.98      4.34 o 
  -2   3  17     1208.98     1287.42     33.94 o 
  -1   3  17      242.27      219.18     21.70 o 
   0   3  17      368.98      350.97     19.42 o 
   1   3  17       32.03       20.43      6.29 o 
   2   3  17      475.58      457.26     55.87 o 
   3   3  17      192.68      209.17     22.71 o 
   4   3  17      238.29      229.39     20.88 o 
   5   3  17        2.81       17.09     16.66 o 
  -6   4  17        0.29        8.47      5.32 o 
  -5   4  17       23.53       23.70      8.41 o 
  -4   4  17       10.74        9.86      4.38 o 
  -3   4  17      125.88      140.44     14.60 o 
  -2   4  17      315.22      289.60     16.49 o 
  -1   4  17       15.21       19.24     16.28 o 
   0   4  17      218.66      227.35     19.08 o 
   1   4  17      277.72      255.35     17.91 o 
   2   4  17      103.35      141.64     27.26 o 
   3   4  17      332.53      329.69     24.66 o 
   4   4  17        0.08       11.08     10.30 o 
   5   4  17      239.08      223.10     35.51 o 
  -6   5  17      280.40      354.94     70.01 o 
  -5   5  17        0.20       10.26      4.85 o 
  -4   5  17      131.43      114.03     12.78 o 
  -3   5  17       15.79       13.42      6.42 o 
  -2   5  17      855.51      895.00     51.14 o 
  -1   5  17     1158.70     1289.55     31.42 o 
   0   5  17      128.33      110.20     12.84 o 
   1   5  17      461.93      481.12     56.98 o 
   2   5  17       20.09       30.35     10.77 o 
   3   5  17      532.72      474.83     48.79 o 
   4   5  17      848.84      826.84     94.67 o 
   5   5  17      184.54      161.95     22.76 o 
  -5   6  17        0.62       24.78     14.53 o 
  -4   6  17       36.42       15.51     11.07 o 
  -3   6  17       58.84       46.70      9.47 o 
  -2   6  17       18.81       12.73      7.59 o 
  -1   6  17      327.24      330.77     26.37 o 
   0   6  17      138.69      154.26     17.19 o 
   1   6  17        2.25       12.50      8.22 o 
   2   6  17       40.47       38.85     10.37 o 
   3   6  17      183.37      152.55     21.55 o 
   4   6  17        2.37       12.76      9.41 o 
  -4   7  17       16.69       32.02     11.91 o 
  -3   7  17       30.82       21.27      7.27 o 
  -2   7  17       22.46       31.51     14.75 o 
  -1   7  17      349.33      336.58     19.28 o 
   0   7  17       41.77       30.31      8.33 o 
   1   7  17        6.82        7.01      9.21 o 
   2   7  17       30.94       27.19     23.01 o 
   3   7  17       81.19       72.91     16.54 o 
  -3   8  17      133.06      126.49     39.63 o 
  -2   8  17      114.32       69.79     13.68 o 
  -1   8  17       35.55       36.06      9.52 o 
   0   8  17      196.86      214.15     25.19 o 
   1   8  17       30.81       42.03     10.53 o 
  -7   0  18       26.94       30.26     11.93 o 
  -6   0  18       18.38       22.39     14.56 o 
  -5   0  18      653.77      670.88     74.21 o 
  -4   0  18       69.81       99.24     17.18 o 
  -3   0  18     2229.07     2308.46     48.98 o 
  -2   0  18      414.91      471.57     46.38 o 
  -1   0  18     1491.61     1588.84     43.86 o 
   0   0  18       55.32       56.44      8.53 o 
   1   0  18      333.47      359.34     42.10 o 
   2   0  18     1796.42     1869.09     65.39 o 
   3   0  18     2065.46     2185.68    109.60 o 
   4   0  18      127.52       86.40     38.22 o 
   5   0  18      147.47      143.45     28.82 o 
   6   0  18      200.31      197.46     58.64 o 
  -7   1  18       38.67       44.17     19.25 o 
  -6   1  18       33.07       35.51      8.84 o 
  -5   1  18       29.14       26.56     11.31 o 
  -4   1  18     1434.46     1498.92     50.10 o 
  -3   1  18        4.03        5.02      3.53 o 
  -2   1  18       92.04       66.14      7.61 o 
  -1   1  18        7.17       -0.08      4.15 o 
   0   1  18      625.08      584.23     22.83 o 
   1   1  18      201.10      254.50     19.38 o 
   2   1  18      651.07      730.20     26.83 o 
   3   1  18        0.55        8.76      5.80 o 
   4   1  18      225.52      207.50     16.62 o 
   5   1  18        0.83       20.54      6.75 o 
  -7   2  18      167.46      162.66     17.10 o 
  -6   2  18        7.04       11.32      9.02 o 
  -5   2  18        7.97       23.08      7.09 o 
  -4   2  18       21.59        4.65      9.94 o 
  -3   2  18       54.55       51.48      6.04 o 
  -2   2  18      723.76      700.43     26.96 o 
  -1   2  18        2.70        5.34      6.39 o 
   0   2  18      394.99      401.65     24.29 o 
   1   2  18       86.95       92.65      8.79 o 
   2   2  18      128.71      127.25     13.47 o 
   3   2  18       44.37       29.36     10.16 o 
   4   2  18        2.87       16.67     10.84 o 
   5   2  18        7.68       -3.67      9.26 o 
  -7   3  18       69.80       48.44      9.91 o 
  -6   3  18      117.27      108.33     13.19 o 
  -5   3  18       63.66       57.34      8.89 o 
  -4   3  18      141.64      150.72     11.04 o 
  -3   3  18      569.65      586.95     23.80 o 
  -2   3  18      729.28      723.42     21.46 o 
  -1   3  18     1677.25     1698.07     65.84 o 
   0   3  18      147.93      142.45     12.61 o 
   1   3  18      480.08      489.32     31.06 o 
   2   3  18      282.01      325.15     35.82 o 
   3   3  18       71.65       52.14      8.50 o 
   4   3  18      634.16      565.62     72.26 o 
   5   3  18        3.34        9.35     15.24 o 
  -6   4  18       90.53      106.90     12.64 o 
  -5   4  18      103.22      110.34     12.29 o 
  -4   4  18      119.69       92.20      8.44 o 
  -3   4  18      116.29      135.04      9.49 o 
  -2   4  18      149.64      167.28     15.31 o 
  -1   4  18      115.88      126.94     15.14 o 
   0   4  18      450.98      468.66     46.40 o 
   1   4  18      373.08      380.02     27.00 o 
   2   4  18      402.28      404.63     83.98 o 
   3   4  18      201.01      205.84     23.66 o 
   4   4  18        3.15       11.89      5.80 o 
   5   4  18      197.71      212.18     20.78 o 
  -6   5  18        2.97        3.60     12.30 o 
  -5   5  18       25.36       19.55      7.43 o 
  -4   5  18        7.49       -6.55     13.79 o 
  -3   5  18        0.33        0.04      8.65 o 
  -2   5  18        5.69        8.11     12.40 o 
  -1   5  18       11.69       15.54      6.42 o 
   0   5  18       24.74       18.35     15.19 o 
   1   5  18       90.04       86.35     10.49 o 
   2   5  18        8.44        1.91     12.10 o 
   3   5  18       36.97       32.25     24.33 o 
   4   5  18       19.71       30.16      9.41 o 
  -5   6  18      366.20      454.82     32.30 o 
  -4   6  18        3.26        1.21     17.41 o 
  -3   6  18      177.59      151.82     17.98 o 
  -2   6  18       28.52       17.49      7.55 o 
  -1   6  18       14.84       13.81     11.89 o 
   0   6  18      789.34      795.35     65.12 o 
   1   6  18      115.71       93.98     14.51 o 
   2   6  18       30.61       11.53     11.38 o 
   3   6  18      217.59      170.10     29.46 o 
  -4   7  18      240.38      206.52     28.42 o 
  -3   7  18        3.56        1.07     10.86 o 
  -2   7  18       49.57       41.35     11.34 o 
  -1   7  18      307.71      331.48     26.84 o 
   0   7  18       18.85       20.10      6.80 o 
   1   7  18      147.01      165.87     18.58 o 
   2   7  18      127.26      123.54     23.92 o 
  -2   8  18       40.06       32.99      9.57 o 
  -1   8  18        1.23      -10.48     11.08 o 
   0   8  18       10.93        6.05      6.84 o 
  -7   1  19        4.44       28.68      9.14 o 
  -6   1  19       31.70       28.73     10.12 o 
  -5   1  19      103.90       86.43     10.89 o 
  -4   1  19      912.97      942.94     41.21 o 
  -3   1  19      949.37      996.62     25.49 o 
  -2   1  19       38.03       49.94      6.32 o 
  -1   1  19       40.30       36.88      6.01 o 
   0   1  19        0.42        6.20      3.06 o 
   1   1  19     1487.72     1530.97     37.13 o 
   2   1  19     1429.47     1475.48     28.18 o 
   3   1  19       16.87       20.71      9.13 o 
   4   1  19       53.83       62.70     14.23 o 
   5   1  19       78.42       86.82     14.69 o 
  -6   2  19       23.89       11.31      7.75 o 
  -5   2  19      357.77      350.87     22.13 o 
  -4   2  19       64.55       42.90      6.06 o 
  -3   2  19      105.32      135.12      9.50 o 
  -2   2  19     1730.08     1889.10     36.80 o 
  -1   2  19       50.19       49.24      5.66 o 
   0   2  19     1745.73     1861.88     51.93 o 
   1   2  19      244.42      232.74     18.75 o 
   2   2  19      357.66      346.26     21.20 o 
   3   2  19     1351.41     1313.90     37.18 o 
   4   2  19       41.71       37.40      9.18 o 
   5   2  19      219.06      198.70     22.23 o 
  -6   3  19       67.04       68.49      9.95 o 
  -5   3  19        1.95       10.83      8.55 o 
  -4   3  19       32.84       36.70     12.41 o 
  -3   3  19       18.74        7.90      4.55 o 
  -2   3  19       85.98       84.48      7.79 o 
  -1   3  19       38.45       26.35      9.20 o 
   0   3  19      329.34      317.16     14.61 o 
   1   3  19       28.01       29.37      8.25 o 
   2   3  19       10.10        1.96      9.30 o 
   3   3  19       82.48       63.19     12.75 o 
   4   3  19       79.27       81.41     16.39 o 
   5   3  19      201.46      236.11     26.47 o 
  -6   4  19       15.82       19.37      5.73 o 
  -5   4  19       75.11       75.86     14.42 o 
  -4   4  19       10.13        6.89      5.63 o 
  -3   4  19      252.11      212.93     14.67 o 
  -2   4  19      855.68      899.58     38.70 o 
  -1   4  19        8.04       16.01     10.24 o 
   0   4  19      169.79      163.21     16.40 o 
   1   4  19      106.57       99.08     14.35 o 
   2   4  19       26.33       24.66      9.66 o 
   3   4  19      149.71      131.56     17.60 o 
   4   4  19       31.77       30.42      8.41 o 
  -5   5  19       28.89       41.95     15.74 o 
  -4   5  19      212.73      236.51     30.79 o 
  -3   5  19       20.36       25.25      8.11 o 
  -2   5  19      434.58      387.94     41.07 o 
  -1   5  19      825.19      909.16     49.29 o 
   0   5  19      249.14      242.74     28.64 o 
   1   5  19      161.63      147.58     19.84 o 
   2   5  19      267.29      274.48     34.14 o 
   3   5  19       20.36       23.28     12.12 o 
   4   5  19      125.49       85.00     13.38 o 
  -4   6  19        7.02        9.48     12.64 o 
  -3   6  19        0.50       -0.66      7.94 o 
  -2   6  19       47.82       32.90      9.80 o 
  -1   6  19       22.25       30.74      7.44 o 
   0   6  19      162.83      190.22     17.62 o 
   1   6  19       22.74       27.08      8.14 o 
   2   6  19       15.68       29.38     10.28 o 
   3   6  19       36.86       37.66      8.99 o 
  -3   7  19        4.05       19.36     14.10 o 
  -2   7  19       16.00        8.76      8.19 o 
  -1   7  19      113.98      112.48     15.68 o 
   0   7  19       11.34       10.13      9.51 o 
   1   7  19        3.99        6.28      7.43 o 
   2   7  19        3.65        1.88      9.77 o 
  -6   0  20       53.55       63.90     17.19 o 
  -5   0  20      432.41      454.85     38.91 o 
  -4   0  20      184.12      193.49     28.33 o 
  -3   0  20     1057.78     1178.81     28.67 o 
  -2   0  20     2334.04     2702.71     75.14 o 
  -1   0  20      225.39      256.84     21.22 o 
   0   0  20     1128.30     1170.99     29.59 o 
   1   0  20      278.32      297.93     48.63 o 
   2   0  20      533.74      564.31     69.49 o 
   3   0  20     1001.99     1071.91     75.83 o 
   4   0  20      192.03      247.58     45.80 o 
   5   0  20        3.42      -15.67     19.21 o 
  -6   1  20      168.41      151.18     14.08 o 
  -5   1  20       92.31       75.64     12.43 o 
  -4   1  20      114.92      148.06     15.25 o 
  -3   1  20       80.36       76.10      7.73 o 
  -2   1  20       13.20       24.02      5.20 o 
  -1   1  20     1585.10     1642.11     29.15 o 
   0   1  20        2.22       16.04      6.03 o 
   1   1  20       50.04       79.04      7.55 o 
   2   1  20      191.20      201.07     17.06 o 
   3   1  20       36.04       32.20     10.77 o 
   4   1  20      403.53      411.85     28.87 o 
   5   1  20       40.40       41.27     11.84 o 
  -6   2  20        6.92       18.93      7.16 o 
  -5   2  20       46.28       29.16      9.19 o 
  -4   2  20       39.67       32.43      6.93 o 
  -3   2  20      672.96      663.50     22.18 o 
  -2   2  20      335.50      324.99     19.99 o 
  -1   2  20      861.98      803.60     27.23 o 
   0   2  20       26.54       14.51      5.10 o 
   1   2  20        0.67        7.05      4.51 o 
   2   2  20      384.44      326.33     24.33 o 
   3   2  20      262.06      204.74     33.21 o 
   4   2  20      124.22      104.52     16.42 o 
   5   2  20        5.50       -3.48      9.45 o 
  -6   3  20      164.35      158.32     19.93 o 
  -5   3  20        0.62       -2.75      8.95 o 
  -4   3  20      196.67      195.78     14.97 o 
  -3   3  20      533.25      593.50     33.18 o 
  -2   3  20       36.37       35.91      5.97 o 
  -1   3  20      319.74      351.08     22.02 o 
   0   3  20      223.31      216.98     20.19 o 
   1   3  20      786.29      824.49     35.59 o 
   2   3  20      841.94      846.47     43.95 o 
   3   3  20      146.34      140.74     19.78 o 
   4   3  20      515.19      470.21     69.56 o 
  -5   4  20      283.50      216.52     42.48 o 
  -4   4  20      544.47      511.49     82.51 o 
  -3   4  20       53.10       47.50      6.80 o 
  -2   4  20       47.71       48.66     10.73 o 
  -1   4  20       40.82       34.40      9.42 o 
   0   4  20      766.78      875.69     48.58 o 
   1   4  20      813.79      827.04     38.82 o 
   2   4  20       66.07       43.86      9.37 o 
   3   4  20       54.02       51.51      8.49 o 
   4   4  20        1.41        4.26     12.72 o 
  -5   5  20        2.35       24.75     23.15 o 
  -4   5  20       25.64       26.28     12.95 o 
  -3   5  20        2.27        2.93      7.76 o 
  -2   5  20       17.98       12.09     10.57 o 
  -1   5  20        0.02       24.47     14.56 o 
   0   5  20        5.17       15.74      9.74 o 
   1   5  20      189.46      178.04     16.27 o 
   2   5  20        5.55        3.64     10.12 o 
   3   5  20       40.70       51.55      8.71 o 
  -4   6  20      140.63      119.92     47.47 o 
  -3   6  20       43.56       33.45     13.51 o 
  -2   6  20       60.24       56.52     10.71 o 
  -1   6  20        1.03       -2.93      9.44 o 
   0   6  20      428.05      408.99     29.33 o 
   1   6  20      185.71      204.48     21.69 o 
   2   6  20        0.51       16.60      6.45 o 
  -2   7  20       14.98       21.87      9.63 o 
  -1   7  20      253.45      247.10     29.17 o 
   0   7  20        7.98       19.03      9.57 o 
   1   7  20      122.59      125.98     25.90 o 
  -6   1  21      182.38      173.89     21.18 o 
  -5   1  21       51.58       54.94      8.32 o 
  -4   1  21      247.56      230.97     26.17 o 
  -3   1  21      562.06      603.23     41.02 o 
  -2   1  21        5.51       13.99      4.79 o 
  -1   1  21      351.33      368.99     16.97 o 
   0   1  21      188.10      166.29     11.55 o 
   1   1  21      233.36      271.54     26.64 o 
   2   1  21     1207.03     1268.49     32.89 o 
   3   1  21        0.31        7.33      7.34 o 
   4   1  21       53.49       50.94     13.74 o 
  -6   2  21       10.40       11.32      6.56 o 
  -5   2  21      432.61      409.29     27.73 o 
  -4   2  21       85.33       74.73     11.63 o 
  -3   2  21      203.71      205.60     17.33 o 
  -2   2  21      266.48      320.73     23.63 o 
  -1   2  21       18.91        5.64      6.05 o 
   0   2  21      941.12      955.66     26.40 o 
   1   2  21      269.99      270.11     18.98 o 
   2   2  21       57.70       56.25      9.92 o 
   3   2  21      385.96      398.81     33.19 o 
   4   2  21      189.23      222.50     41.77 o 
  -5   3  21        8.34        6.81      9.47 o 
  -4   3  21        1.31       10.45      8.31 o 
  -3   3  21        2.86        6.40      8.15 o 
  -2   3  21      468.88      422.95     24.82 o 
  -1   3  21      275.89      305.37     23.91 o 
   0   3  21        4.22        9.44      7.57 o 
   1   3  21        1.87        9.00      7.97 o 
   2   3  21      123.15      145.83     15.45 o 
   3   3  21        6.30        7.54      9.57 o 
   4   3  21       42.97       51.06     10.44 o 
  -5   4  21       45.19       46.26     19.44 o 
  -4   4  21       13.85        7.57      7.68 o 
  -3   4  21       15.62       26.73     10.98 o 
  -2   4  21      598.72      591.09     33.29 o 
  -1   4  21       23.69       20.12      7.35 o 
   0   4  21       58.86       53.81     10.66 o 
   1   4  21       51.83       43.59      8.74 o 
   2   4  21       78.57       73.32      9.85 o 
   3   4  21      257.46      276.99     27.41 o 
  -4   5  21      246.11      279.70     28.05 o 
  -3   5  21      317.24      304.35     76.43 o 
  -2   5  21        0.07       -4.47     10.03 o 
  -1   5  21      232.24      220.34     23.10 o 
   0   5  21      152.25      118.37     18.70 o 
   1   5  21      156.62      147.46     16.65 o 
   2   5  21      433.44      411.69     60.13 o 
  -3   6  21        3.78        8.37      8.87 o 
  -2   6  21       14.00       16.16      7.41 o 
  -1   6  21        2.65        9.49      7.43 o 
   0   6  21      120.42      101.85     19.09 o 
   1   6  21       68.51       99.39     17.15 o 
  -6   0  22       84.76       93.14     18.43 o 
  -5   0  22        4.60       25.80      8.88 o 
  -4   0  22       56.88       51.02     14.18 o 
  -3   0  22       74.19       71.60     12.73 o 
  -2   0  22     1821.48     2090.95     66.63 o 
  -1   0  22      473.01      477.24     41.83 o 
   0   0  22        5.91       20.79     11.02 o 
   1   0  22      594.28      632.56    104.67 o 
   2   0  22       73.89       50.50     12.84 o 
   3   0  22      883.55      846.21     77.55 o 
   4   0  22      179.71      196.34     31.65 o 
  -5   1  22        0.24       10.20      5.36 o 
  -4   1  22        1.07        3.58      6.95 o 
  -3   1  22      117.38      102.96     13.02 o 
  -2   1  22       38.47       31.98      5.99 o 
  -1   1  22      421.73      380.58     32.96 o 
   0   1  22      108.05      109.01      9.91 o 
   1   1  22      217.92      195.51     19.28 o 
   2   1  22       97.54       92.56     12.21 o 
   3   1  22      118.15      101.87     15.73 o 
   4   1  22       17.02       22.69      8.14 o 
  -5   2  22       15.72       24.39      7.94 o 
  -4   2  22        7.14       -4.94      9.42 o 
  -3   2  22      502.10      429.94     40.31 o 
  -2   2  22        7.08        6.02      6.79 o 
  -1   2  22      161.95      169.85     11.10 o 
   0   2  22       85.08       75.22      8.87 o 
   1   2  22        1.87        5.82      7.23 o 
   2   2  22      122.44      127.41     15.33 o 
   3   2  22      313.61      261.21     52.82 o 
   4   2  22       91.39      107.42     25.45 o 
  -5   3  22      230.56      207.16     30.74 o 
  -4   3  22       91.71       87.73     14.47 o 
  -3   3  22      145.84      132.38     14.80 o 
  -2   3  22       32.44       22.84      7.84 o 
  -1   3  22      458.67      447.69     28.71 o 
   0   3  22      664.12      758.33     35.47 o 
   1   3  22       29.21       34.27     10.40 o 
   2   3  22       98.07       58.83     13.18 o 
   3   3  22       23.67       21.12      7.65 o 
  -4   4  22      409.57      439.46     52.78 o 
  -3   4  22        1.76       20.30     10.36 o 
  -2   4  22       38.73       36.57      9.75 o 
  -1   4  22       62.59       58.09      7.71 o 
   0   4  22      238.84      228.02     27.81 o 
   1   4  22     1068.92     1162.99     37.03 o 
   2   4  22       78.68       65.47     11.62 o 
   3   4  22       54.03       39.93     10.45 o 
  -4   5  22      133.39      149.23     36.80 o 
  -3   5  22      121.26      125.35     26.36 o 
  -2   5  22       91.61       70.81     13.25 o 
  -1   5  22      228.71      284.40     27.20 o 
   0   5  22        0.80        6.65      6.10 o 
   1   5  22        8.38       19.09     11.03 o 
   2   5  22       37.38       20.67      9.77 o 
  -2   6  22       64.89       49.00     10.96 o 
  -1   6  22        1.05        3.10      8.59 o 
   0   6  22      340.21      367.00     43.44 o 
  -5   1  23      189.40      144.49     24.35 o 
  -4   1  23       18.54       26.43      9.64 o 
  -3   1  23      250.73      211.46     27.64 o 
  -2   1  23        4.06        3.13      6.61 o 
  -1   1  23      563.48      503.39     50.12 o 
   0   1  23      459.80      458.90     42.66 o 
   1   1  23       42.15       51.60      8.49 o 
   2   1  23      232.18      183.30     34.15 o 
   3   1  23       56.69       51.36     10.59 o 
  -5   2  23       25.78       22.86     10.20 o 
  -4   2  23      228.47      220.11     24.58 o 
  -3   2  23        0.67       25.06      8.29 o 
  -2   2  23      458.87      412.91     43.13 o 
  -1   2  23      688.64      759.18     48.08 o 
   0   2  23      338.31      376.99     35.19 o 
   1   2  23      264.64      233.94     25.28 o 
   2   2  23        8.12       14.94      8.11 o 
   3   2  23      220.79      194.59     20.25 o 
  -4   3  23       10.56       16.61      7.62 o 
  -3   3  23       61.53       59.80     17.09 o 
  -2   3  23      162.83      169.38     15.49 o 
  -1   3  23       14.08       11.95      6.49 o 
   0   3  23        3.49        6.79      7.14 o 
   1   3  23        3.54       18.27      6.28 o 
   2   3  23        0.63       17.30     10.70 o 
  -4   4  23       33.43       13.50     12.69 o 
  -3   4  23       58.85       44.73     11.69 o 
  -2   4  23       58.57       51.50     11.77 o 
  -1   4  23       10.98       14.87      9.52 o 
   0   4  23       26.02       11.21      8.89 o 
   1   4  23      215.64      179.45     18.36 o 
   2   4  23       14.14       12.34     12.92 o 
  -3   5  23      104.15       68.95     22.14 o 
  -2   5  23        7.31        4.61      6.93 o 
  -1   5  23      287.99      252.96     28.18 o 
   0   5  23      403.95      343.87     43.62 o 
   1   5  23        8.83        2.04      8.32 o 
  -4   0  24       38.90       45.14     19.92 o 
  -3   0  24        0.09       25.42     13.33 o 
  -2   0  24     1314.39     1335.03    105.90 o 
  -1   0  24      788.08      781.02     64.92 o 
   0   0  24       40.67       46.18     17.79 o 
   1   0  24      118.50      111.12     19.01 o 
   2   0  24       42.52        9.28      9.18 o 
  -4   1  24        0.09       -7.08     11.03 o 
  -3   1  24      135.84      134.59     22.05 o 
  -2   1  24       39.81       27.07      7.05 o 
  -1   1  24      145.91      162.13     17.04 o 
   0   1  24      538.89      520.09     34.15 o 
   1   1  24       21.18       24.35      9.34 o 
   2   1  24        1.62       23.27      6.49 o 
  -4   2  24       22.41       26.14     14.09 o 
  -3   2  24      134.65      134.49     17.16 o 
  -2   2  24      239.43      220.81     33.87 o 
  -1   2  24      173.89      162.08     22.91 o 
   0   2  24       80.79       64.14     10.40 o 
   1   2  24       25.35       21.44     10.13 o 
   2   2  24       13.08       30.24     13.71 o 
  -4   3  24        4.05       28.99     13.01 o 
  -3   3  24      289.18      294.12     29.01 o 
  -2   3  24        1.79       -0.54      7.62 o 
  -1   3  24      469.09      522.63     28.95 o 
   0   3  24      429.32      417.00     51.31 o 
   1   3  24        3.33        4.20      9.98 o 
   2   3  24      607.47      602.90     60.06 o 
  -3   4  24        1.03       24.90     27.50 o 
  -2   4  24      269.00      194.91     23.41 o 
  -1   4  24       14.22        3.04      8.36 o 
   0   4  24       91.34       85.41     13.88 o 
   1   4  24      536.02      436.93     67.70 o 
  -4   1  25        6.62       14.00     14.64 o 
  -3   1  25       17.80       33.43      9.14 o 
  -2   1  25       15.03       19.22      5.41 o 
  -1   1  25      311.82      300.85     27.82 o 
   0   1  25      712.78      774.54     74.11 o 
   1   1  25       51.91       31.84      8.53 o 
   2   1  25      171.73      169.51     27.58 o 
  -3   2  25        0.25        6.62     14.36 o 
  -2   2  25      127.77       97.76     13.76 o 
  -1   2  25      406.83      361.48     47.83 o 
   0   2  25       41.43       43.29     21.13 o 
   1   2  25      144.50      102.12     15.73 o 
  -2   3  25       36.03       26.23      9.24 o 
  -1   3  25       11.80       14.48     13.23 o 
   0   3  25       21.35       32.66      8.14 o 
  -3   0  26        1.67       27.80     16.99 o 
  -2   0  26      249.55      325.25     32.25 o 
  -1   0  26      497.29      357.22     78.14 o 
   0   0  26       11.37       27.43     11.68 o 
  -2   1  26       33.87       27.50     18.70 o 
  -1   1  26       52.44       69.59     15.36 o 
   0   1  26       22.79       12.30      6.69 o 
  -2   2  26      199.51      190.78     51.87 o 
  -1   2  26       72.93       52.35      9.99 o 
   0   2  26      185.64      131.94     41.65 o 
                                                 
